# Supplementary material for: A Cost Analysis of Hospitalizations for Infections Related to Injection Drug Use at a County Safety-Net Hospital in Miami, Florida
Source: PLoS One. 2015 Jun 15;10(6):e0129360. doi: 10.1371/journal.pone.0129360 (PMC4468183; doi:10.1371/journal.pone.0129360)
Supplement: S1 Dataset — (XLSX) [file pone.0129360.s001.xlsx]

## Sheet: Combined Removed Dupes AllFlds
Pt Type	LOS	FC	Age	Sex	DRG	D/C Status	D/C Svc	AdmitDx	Dx1	Dx2	Dx3	Dx4	Dx5	Dx6	Dx7	Dx8	Dx9	Dx10	Dx11	Dx12	Dx13	Dx14	Dx15	Dx16	Dx17	Dx18	Dx19	Dx20	Dx21	Dx22	Dx23	Dx24	Dx25	Dx26	Dx27	Dx28	Dx29	Dx30	Dx31	Dx32	Dx33	Dx34	Dx35	Dx36	Dx37	Dx38	Dx39	Dx40	Dx41
I	79	U	56	M	003	X	PAL	038.12	584.5	324.1	482.42	042	518.84	276.0	263.9	572.3	789.59	276.2	730.18	682.2	518.0	276.1	995.92	070.54	276.69	287.5	285.9	276.7	275.3	305.60	305.20	V15.81	V85.1	571.5
I	89	X	60	M	432	X	PAL	571.2	070.71	286.9	789.59	572.3	456.21	682.2	571.3	572.8	303.90	285.9	608.86	305.50	553.20	V62.0
I	8	X	44	M	207	X	MED	518.81	348.82	415.19	570	348.5	507.0	253.5	345.3	348.1	728.88	276.0	276.1	493.92	995.90	586	285.9	V12.53	V49.86	799.02	305.90
I	9	X	56	M	870	X	MED	038.43	348.82	348.5	415.12	518.81	286.9	511.9	785.52	482.1	584.9	427.32	276.7	995.92	491.20	295.90	296.80	401.9	305.60	305.20	250.00	303.90	070.54	288.04	571.5	427.5
I	4	M	49	F	028	X	NRS	324.1	344.02	790.7	344.04	041.09	041.85	250.00	780.97	427.41	427.5	780.60	729.89	787.60	788.30	305.60	278.00	401.9	305.1	V15.88
I	2	P	47	M	871	X	MED	038.11	995.92	518.81	320.3	434.11	431	325	342.80	378.54	682.0	373.13	522.5	427.5	427.41	293.0	372.30	372.73	680.0	285.9	790.29	790.4	401.9	305.61	305.21	305.1	V49.86	V14.0	V60.0
I	31	M	46	M	004	X	MED	999.32	038.11	421.0	348.30	996.81	707.03	585.6	403.91	995.91	518.81	428.30	428.0	427.41	V45.01	305.63	V43.3	E878.0	275.41	273.8	285.21	426.3	V45.11	V45.82	E849.9	E879.1	275.3	707.22
I	13	X	55	F	917	X	HOS	965.09	518.81	995.92	785.52	584.5	434.91	286.7	038.9	486	728.88	276.4	578.1	969.4	E850.2	E853.2	E849.0	276.7	275.2	275.41	287.5	781.94	729.89	531.90	530.10	790.4	786.1	920	E888.9
I	26	U	57	M	974	X	PAL	042	518.81	482.1	482.83	038.12	785.52	507.0	349.82	995.92	707.03	262	V85.0	584.9	276.0	286.9	070.54	305.90	305.00	285.29	305.1	275.41	273.8	780.2	780.97	707.22	V15.81	288.50	287.49	372.30	592.0	V49.86	V13.02	V60.0
I	3	O	65	M	208	X	MED	518.81	427.5	348.30	038.9	584.9	250.13	995.91	276.0	728.88	276.3	799.4	599.0	787.03	289.84	970.81	E980.4	V85.1
I	50	X	60	F	005	X	TSR	571.2	572.4	038.49	518.81	785.51	785.52	427.1	276.2	585.4	789.59	995.92	482.0	567.23	997.1	584.9	427.89	250.40	303.90	070.54	426.3	403.90	V45.11	359.9	523.40	521.02	525.10	250.60	357.2	305.63	427.5	V09.91	E878.8	E849.7	427.31	275.41
I	85	Y	21	F	003	X	THC	996.61	518.81	112.81	785.51	112.5	707.24	261	584.9	511.9	572.3	293.0	799.4	V85.0	569.3	438.20	789.59	276.1	453.86	569.41	428.0	070.54	275.3	585.9	416.8	427.31	304.00	571.5	078.11	397.0	285.21	707.03	370.34	707.04	707.05	276.7	276.8	707.07	707.25	698.9	305.1	E878.1	V45.02
I	2	P	55	M	299	X	MED	456.8	578.0	785.59	518.81	584.9	038.9	995.92	785.52	286.7	458.8	276.2	571.2	070.54	530.10	553.3	287.5	305.00	305.60	V08	V49.86
I	20	D	56	M	871	X	PAL	038.9	599.0	682.6	070.44	571.5	570	518.81	572.4	456.21	276.1	785.52	584.9	707.19	789.59	572.3	427.1	293.0	286.7	284.19	038.49	995.92	276.7	287.49	305.93	305.03	427.5	250.00	401.9	V15.82	564.00	427.41	426.4	573.8	V49.86	V09.91
I	23	X	30	M	871	X	PAL	038.0	599.0	486	707.24	780.03	348.1	518.83	799.1	780.72	995.92	V55.0	V44.1	V13.02	V12.61	907.0	305.93	E929.2	E849.9	285.29	707.05	707.04	464.10	041.7	V12.53	V49.86	V49.84	729.81
I	9	M	48	M	291	X	MED	428.20	518.81	570	785.59	995.92	785.52	799.4	728.88	038.9	042	584.9	425.4	789.59	428.0	424.0	305.21	305.60	791.2	E939.4	401.9	V15.81	V85.21	305.00	V15.82	E849.7	276.7
I	15	O	84	M	963	X	TRA	801.26	518.81	864.05	507.0	410.71	785.51	038.9	427.1	584.9	995.91	276.2	593.81	255.41	293.0	276.0	873.42	870.0	802.4	802.8	427.31	802.6	E814.7	E849.5	E001.0	401.9	802.0	V49.86	287.5	305.50
I	1	P	54	F	853	X	TRA	038.9	567.21	427.41	557.0	785.52	799.4	560.9	518.0	305.00	618.1	553.1	571.2	303.90	V49.86	V60.0	305.60	574.20	593.9	995.92
I	2	M	61	M	871	X	HOS	038.9	518.81	427.5	785.52	285.1	425.4	276.2	578.9	428.0	707.00	707.20	416.8	995.92	272.4	401.1	311	305.90	276.7	414.01	715.90	V10.04	V44.1	V12.54	V49.84	V58.61	V49.86
I	4	X	62	F	871	X	MED	038.9	250.13	518.81	572.2	584.5	785.52	456.21	285.1	578.0	789.59	572.3	295.72	427.5	571.5	995.92	537.89	401.9	301.7	345.90	305.90	V12.54	553.3	276.69	305.1	V49.86
I	1	P	40	M	871	X	HOS	038.9	507.0	427.5	511.9	276.1	287.5	275.2	303.01	305.50	070.70	276.8	427.89	305.1	V60.0	288.04	995.92	780.61	295.90	368.8	786.52	V62.0
I	1	Y	31	M	871	X	MED	038.9	995.92	785.52	507.0	518.81	570	584.9	535.51	286.7	276.2	427.5	458.8	276.7	275.3	300.02	305.20	305.50	305.60	305.1
I	20	X	40	F	207	X	PAL	162.9	785.52	995.92	038.9	198.3	518.81	486	V66.7	V08	305.50	305.1	V49.86	V60.0
I	28	M	76	M	853	X	MED	038.9	262	584.5	013.54	349.82	511.9	276.2	V42.1	112.0	V85.0	585.4	995.91	721.3	E850.2	250.00	E849.7	276.69	V09.70	275.2	276.7	285.29	V49.86	729.89
I	2	U	57	M	208	X	MED	518.81	042	995.92	584.5	785.52	276.2	427.89	V49.84	564.00	412	305.60	305.1	305.00	414.01	V45.82	244.9	788.5	276.7	285.9
I	11	X	48	M	291	X	MED	428.23	425.5	428.0	038.8	995.92	785.52	518.81	570	584.5	482.83	284.19	291.0	276.0	276.2	275.41	276.7	276.8	311	515	414.01	424.0	427.31	571.1	780.39	275.2	785.51	303.91	305.1	305.63	V60.0	V15.81
I	1	M	57	M	974	X	HOS	038.9	518.81	042	995.92	785.52	584.9	276.2	423.9	486	305.60	305.50	305.20	305.1	305.00	V12.04	272.4	401.9
I	27	X	55	M	207	X	MED	518.81	410.71	995.92	785.52	570	584.5	038.9	707.03	486	428.43	276.2	425.4	599.0	578.1	V46.11	496	401.9	250.00	V58.67	300.00	295.90	305.1	427.5	276.7	305.60	707.25	305.00	424.1	V64.1	070.54	428.0	276.50	799.3
I	9	X	38	M	871	X	MED	038.9	584.9	570	528.00	112.0	202.11	286.6	277.88	348.82	348.5	276.3	518.81	431	785.52	786.39	288.4	276.1	V49.86	995.92	799.02	V87.41	V15.3	V45.89	287.5	285.9	787.20	782.7	288.00	E933.1	E849.7	276.7	V16.1	305.03	305.63	V15.82	V12.04	V15.59
I	34	X	37	M	288	X	MED	421.0	112.81	996.61	434.11	431	430	324.0	518.81	995.92	304.01	292.0	276.2	038.9	449	444.22	289.59	593.81	425.4	342.90	784.3	584.9	E878.1	E849.7	070.54	V49.86	V15.81	V12.04	305.1	E934.2	787.91	424.0	275.2	305.20	305.60	305.00	285.29
I	26	U	56	M	207	X	M12	518.81	486	584.5	E947.8	038.9	995.92	348.31	276.0	511.9	518.0	934.1	276.2	588.81	799.02	276.69	403.90	585.9	533.70	305.60	305.20	305.50	305.00	305.1	492.8	070.54	276.7	788.5	427.31	427.89	V49.86	E912	E849.7	288.60	416.8	424.1	285.21	575.8	787.91
I	66	V	30	M	957	ATR	TRA	806.39	518.51	861.32	860.5	806.5	807.19	882.2	567.89	560.1	560.9	564.81	596.54	599.0	041.85	276.1	879.5	E965.4	E849.6	707.03	707.21	305.91	305.01	338.19	V90.12	736.79	110.3
I	122	X	58	F	004	ATR	HOS	038.9	570	584.5	434.91	486	785.52	518.84	348.31	286.9	428.41	348.1	276.2	425.4	588.81	728.88	996.74	276.1	V46.11	599.0	342.90	536.42	428.0	995.92	427.31	305.60	305.00	403.90	707.09	707.07	707.22	707.25	275.3	272.4	787.91	305.1	E930.8	E879.8	V12.54	273.8	276.7	276.8	294.9
I	20	U	62	M	089	ATR	IHI	850.5	920	E960.0	E849.5	345.90	599.0	790.7	041.49	709.2	305.60	305.1	V10.85	V45.89	V60.0
I	8	U	46	M	125	ATR	MED	053.20	344.1	378.54	496	682.0	V08	438.7	369.60	355.9	070.70	305.1	365.9	305.60
I	6	O	83	M	480	ATR	FAC	820.22	038.9	291.0	599.0	287.5	995.91	276.1	998.11	285.1	820.21	E888.9	V12.55	V58.61	305.90	303.90	300.00	285.29	276.8	305.1	276.50	572.8	250.00
I	25	X	27	F	456	ATR	NRS	730.28	038.12	042	722.72	305.51	112.84	275.2	790.7	305.61	097.9	311	719.7	285.29	729.89	738.3	070.54	V60.0	564.00	305.1	112.1	780.60	288.50	E930.8
I	37	O	65	F	471	ATR	ORT	996.67	721.1	738.4	996.49	041.11	737.30	721.2	344.00	733.81	038.9	518.81	415.19	995.92	584.5	E930.8	276.1	304.01	998.59*	682.1	112.2	E878.1	E849.7	457.1	403.90	585.9	599.71	285.9	300.00	338.29	709.2	V15.82	E878.8	338.18	799.02	V62.82
I	6	H	49	M	897	ATR	PSY	292.0	304.00	070.30	730.20	530.81	338.29	070.70	291.81	303.90	311	305.1	300.00
I	19	V	47	F	253	ATP	MED	440.24	998.59	681.10	707.15	998.32	276.2	287.5	276.1	041.11	041.85	714.30	401.9	298.9	593.9	331.0	294.10	414.01	276.8	285.9	275.2	238.71	338.29	305.90	V65.2	V15.81	E878.8	E849.0
E	1	P	45	F		ATP	EMR	311	599.0	041.9	305.60	305.20	305.1	V61.9	V60.2	V14.0	V14.8
I	2	U	32	F	918	ATP	MED	971.3	785.4	250.80	357.2	305.90	E950.4	E849.0	443.9	250.60	311	V60.0	V15.81	V18.0	707.15	V62.0
I	9	P	34	F	603	ATP	HOS	682.7	V62.84	V85.41	296.50	V64.2	707.8	303.90	304.20	295.70	070.70	892.1	E920.8	E849.9	278.02	V15.81	V12.01
I	6	O	77	M	558	ATP	HOS	728.88	785.4	707.09	296.23	293.0	276.51	707.22	V61.03	881.02	E956	305.1	305.63	721.0	338.29	780.97
I	1	O	65	F	897	ATP	PSY	292.0	304.00	296.20	682.5	682.3	244.9	V62.0
I	6	V	42	F	638	ATP	HOS	250.13	599.0	V62.84	296.24	682.2	112.1	305.60	305.00	285.9	401.9	V60.2	V15.41
E	1	P	53	M		ATP	EMR	682.3	305.00	305.1	305.60
I	42	M	58	M	493	ATP	TRA	823.20	807.04	805.2	805.4	922.32	924.00	E957.1	E849.0	285.1	790.7	041.11	788.20	276.1	401.9	781.99	E939.8	E849.7	295.70	305.60	V15.81
E	1	P	41	M		ATI	EMI	682.3	305.60	305.50	305.00	305.1
I	7	R	32	F	897	ATI	PSY	291.81	305.63	599.0	303.91	291.89	295.70	112.9	296.80	681.10	300.00	V60.0	V62.0	305.23	780.52
I	10	U	58	F	208	ATI	MED	486	584.5	995.92	427.5	785.52	577.0	038.9	428.23	276.2	812.09	812.01	255.41	276.0	276.1	599.0	427.32	425.4	427.31	428.0	710.0	V11.3	791.0	E888.9	V14.0	275.2	276.7	276.8	280.9	285.29	287.49	289.84	304.90	305.00	305.1	305.20	305.60	311	338.29	397.0	403.90	424.0	496
I	49	X	55	M	539	ATH	MED	730.18	722.73	567.31	733.13	042	296.33	287.49	292.0	304.01	276.9	041.12	041.09	E968.9	E849.9	338.21	729.5	793.11	728.85	562.10	070.70	780.52	454.9	427.89	596.89	V15.51	V15.81
I	18	M	67	M	003	ATH	IHI	038.9	431	348.4	785.52	250.20	707.03	482.0	482.1	787.22	112.2	518.81	276.0	453.41	276.3	401.9	995.92	276.8	275.41	305.60	305.20	782.3	707.04	707.22	707.07	707.25	280.0
I	8	D	31	F	683	ATH	HOS	403.90	585.4	276.2	584.9	730.27	581.9	588.81	V08	305.90	305.00	305.60	070.70	276.51	285.29	280.9
I	7	O	57	M	981	ATH	MED	965.09	410.71	296.23	427.89	414.01	300.00	401.9	424.0	275.42	275.2	276.8	305.1	E950.0	E849.0
E	1	P	53	M		ATH	EMR	292.0	304.00	305.60	305.70	311	303.92	301.7	338.29	682.9	724.2	V60.2	V60.0	V62.0
I	72	V	25	F	781	ATH	PSY	648.43	295.34	647.03	097.1	648.33	646.63	599.0	070.32	780.39	654.23	304.20	647.63	V08	295.70	296.80	313.81	648.23	285.9	648.83	648.93	616.10	041.9	305.00	305.20	V60.0	V15.81	E931.7
I	14	V	33	M	885	ATH	PSY	298.9	V62.84	730.24	V62.85	301.9	V60.0	V61.9	305.20	305.60	V61.42	V17.0	E849.7	V15.81	300.3
I	71	K	48	M	004	ATE	FAC	518.81	348.1	728.88	038.0	507.0	482.9	999.32*	038.42	038.49	780.03	995.91	008.45	276.0	707.23*	707.22	707.09	305.61	305.41	345.90	873.0	305.21	305.00	464.10	285.9	V42.5	V43.65	E888.9	E849.9	E879.8	E849.7
I	22	U	60	M	065	ATD	NEU	434.11	342.02	432.9	427.1	584.9	425.4	287.49	428.0	428.22	427.31	781.8	784.51	784.3	781.94	401.9	250.00	305.60	424.0	305.00	V15.81	097.1	571.3	305.20	289.89	E942.9	550.90	603.9	276.7	E849.7
I	7	O	65	M	559	ATD	HOS	996.42	349.82	428.20	428.0	599.0	780.2	275.2	305.51	305.1	280.9	V43.64	414.01	285.29	401.9	E888.9	E849.9	E878.1	790.92	300.00	041.85	E934.2	V43.3
I	36	O	28	M	628	ATD	MED	250.83	780.2	711.06	038.49	995.91	730.15	584.9	008.45	997.62	276.2	276.1	999.33*	250.73	443.81	250.63	596.54	537.89	250.43	585.2	285.29	280.9	353.6	275.2	304.00	455.6	784.0	351.0	729.89	305.90	V65.2	V58.67	V15.81	E930.8	E879.8	E849.7	E878.5	E849.0
I	8	X	49	M	313	ATD	MED	786.59	344.1	707.03	707.09	707.24	707.23	599.0	V08	719.41	412	041.7	V12.55	305.1	305.00	305.60	305.20
I	6	M	51	M	974	ATD	MED	038.9	518.81	042	995.92	284.19	584.9	486	322.9	295.32	285.29	V45.2	V15.81	345.90	305.90	401.9	276.51	907.0	E929.0	E849.5
I	30	U	54	M	975	ATD	HOS	038.12	599.0	042	348.31	995.92	276.1	133.0	295.32	601.2	294.10	401.9	345.90	V15.52	V60.0	305.1	305.01	276.7	305.63
I	26	M	54	F	371	ATD	HOS	008.45	995.91	820.22*	458.9	V62.84	275.2	276.51	285.9	250.00	296.80	300.01	276.8	356.9	E885.9	E849.7	304.00	304.10	305.20	305.1	V15.52
I	20	X	54	M	872	ATD	HOS	038.12	425.4	428.42	707.03	438.20	427.31	682.2	250.00	438.11	414.01	401.9	592.0	574.20	995.91	305.90	V45.02	707.22	V49.84	707.00	707.20	721.3
I	12	O	45	M	974	ATD	FAC	038.9	995.92	518.81	584.9	047.9	042	058.29	284.19	112.0	262	276.1	486	780.39	490	273.8	780.97	275.2	303.90	V85.25	305.90	295.70	250.00	401.9	276.7	285.29	790.5	V15.81
I	5	M	55	M	871	ATD	MED	038.0	349.82	572.3	287.49	571.2	682.6	070.70	304.00	338.29	724.2	401.9	537.89	995.91	V85.35	278.00	457.1	703.8	V15.82
I	6	O	65	M	300	ATD	MED	453.50	682.6	780.39	296.80	110.1	305.90	E888.9	457.1	401.9	780.57	600.01	781.2	414.01	788.20	E849.0
I	12	X	55	M	853	ATD	MED	038.49	707.23	604.0	285.1	682.6	112.2	296.50	707.14	440.23	995.91	608.83	401.9	272.4	V85.33	285.29	300.00	V02.59	V09.80	V46.3	V60.0	278.00	296.80	303.90	338.4	707.07	305.90	V07.0	280.9	V16.1	457.1	V45.79	V15.82	V49.75
I	35	Y	65	M	459	ATD	ORT	996.67	038.11	518.82	511.9	995.91	428.0	263.1	304.01	304.11	682.2	070.32	998.32	998.12	276.1	996.49	424.1	401.9	790.92	275.3	070.54	338.29	733.00	311	E878.1	E934.2	V12.55
I	5	H	18	F	897	ATC	PSY	292.0	304.00	995.90	070.70	305.1	304.20	304.10	300.00
I	21	X	39	M	432	ATA	HOS	571.5	070.44	560.9	284.19	789.59	995.90	458.9	285.29	553.1	553.20	304.20	304.00	276.8	281.9	782.3
E	1	P	47	M		ATA	EMI	682.4	305.50	305.60	V14.0
I	177	X	52	F	003	ATA	TRA	805.01	423.0	486	518.51	860.0	807.05	807.2	821.23	861.21	801.06	823.02	285.1	599.0	293.0	813.03	810.00	832.2	802.0	V60.0	E814.3	E849.5	305.00	305.60	305.20	401.9	473.9	276.69	285.29	616.10	V63.2	041.9	331.83	V58.61
I	24	U	28	M	603	ATA	FAC	682.3	293.0	790.7	289.84	295.32	285.9	451.82	305.60	041.5	041.09	V15.81	V60.0
E	1	P	26	M		ATA	EMR	303.90	682.9	305.61	291.89	301.9
I	10	X	54	M	602	ATA	MED	682.6	707.23	344.1	710.1	276.1	707.13	707.09	879.3	E928.8	457.1	459.81	110.4	305.01	443.9	401.9	311	414.01	295.70	070.70	305.1	496	275.2	785.0	V46.3	V60.0	V62.0	035	V49.65	305.90	707.15	041.00
I	2	S	56	M	871	ATA	MED	038.11	785.52	584.9	486	276.1	789.2	682.6	599.0	995.92	038.9	788.20	041.12	338.29	724.5	304.00	459.81	285.29	785.2	401.9	V12.04
I	154	V	60	M	004	ATA	MED	291.0	038.11	995.92	785.52	507.0	348.31	518.84	482.83	008.45	294.10	295.32	682.6	584.9	728.88	276.1	599.0	V46.11	331.83	250.80	427.31	292.0	276.8	275.2	311	244.9	285.29	571.1	780.39	070.54	490	707.8	303.90	305.21	305.60	V58.67	V49.87	V63.2	V60.0	E939.4	E849.7
I	41	X	55	M	870	ATA	MED	038.40	518.84	410.71	570	572.2	349.82	789.59	482.2	286.9	584.5	428.33	785.52	785.51	585.6	728.88	276.4	276.0	404.93	571.2	995.92	576.8	303.90	300.00	790.4	789.06	558.9	789.2	305.1	305.00	287.49	428.0	276.8	496	787.3	553.3	305.90	285.29	250.00	414.01	V45.11	276.7
E	1	P	30	F		ATA	EMR	292.0	304.00	300.00	301.10	311	305.1	424.90	070.70	V12.51
I	3	V	37	M	871	ATA	MED	038.49	486	518.81	286.6	785.52	348.39	322.9	511.9	383.00	304.21	789.59	782.4	995.92	785.1	287.5	780.60	427.89	304.31	276.8	276.9	385.30
I	6	X	26	F	690	ARU	FAM	590.10	424.90	V62.84	296.23	304.21	300.00	300.01	790.4	305.20
I	8	X	42	M	623	ARU	MED	250.81	707.8	682.7	041.11	250.61	357.2	277.7	695.9	276.1	288.8	281.1	304.91	275.2	314.00	338.4	285.29	280.9	715.17	466.0	780.52	305.1	300.00	V49.71	V12.04	V15.04	V58.67
I	13	U	38	F	493	ARU	FAC	730.22	682.3	710.0	733.42	V49.76	275.2	285.1	733.49	278.01	707.8	041.12	285.29	V12.51	304.00	V14.0	V12.55	V13.02	729.6	V43.61
I	2	U	36	M	603	ARU	MED	682.6	728.88	573.3	276.1	305.1	296.80	305.20	305.60
I	6	V	51	M	729	ARU	MED	608.83	682.5	250.02	401.9	414.01	305.90	305.1	041.85	041.19
I	17	O	50	M	945	ARU	REH	V57.89	781.2	729.89	428.30	425.4	428.0	730.18	571.5	070.54	496	327.23	518.89	305.90	305.00	V15.82	V45.4
I	7	M	59	M	463	ARU	MED	730.27	042	785.4	707.15	250.00	272.4	285.29	278.00	401.9	303.91	305.60	781.2	459.81	703.8	V15.81	V85.23	V14.0
I	44	X	59	M	207	ARU	FAM	518.81	486	403.91	585.6	276.2	584.9	287.49	790.7	572.3	789.59	999.31*	571.2	428.0	416.8	303.90	780.39	781.2	285.21	070.54	786.06	496	305.60	305.1	600.00	278.01	V85.25	V45.11
I	52	P	32	M	957	ARU	TRA	863.54	813.31	816.11	815.10	823.11	863.39	518.51	E922.9	E849.9	567.22	958.4	902.54	276.2	591	599.0	285.1	998.32	958.92	863.99	867.3	868.14	880.03	891.0	881.00	276.7	599.9	041.85	305.1	305.00	305.60	305.20	305.70	E878.8	E849.7
I	11	Y	49	F	868	ARU	TCU	117.9	599.0	579.3	998.6	569.81	263.9	585.9	285.9	311	338.29	304.00	041.85	V10.42	V44.2	V44.3	V44.4	V44.1	V55.6	V15.81	V13.02	V87.41	V15.3	V88.01
I	33	U	58	F	463	ARU	BUR	447.6	305.60	686.8	707.12	707.24	707.03	599.0	041.7	263.1	458.8	276.52	289.81	795.79	338.29	401.9	716.94	305.1	V85.1
I	10	R	47	M	177	ARU	HOS	507.0	038.9	995.91	V62.84	780.39	276.69	276.50	291.81	785.0	303.90	305.90	493.90	V60.0	311	722.2	781.0
I	91	X	48	M	948	ARU	HOS	780.97	290.40	437.0	V40.31	319	294.9	298.9	295.32	345.90	V15.52	790.7	041.04	276.8	276.51	V63.2	305.20	305.60	305.00	305.1	401.9	278.00	V85.30
I	14	M	65	F	917	ARU	MED	965.09	349.82	584.9	427.1	585.3	428.0	425.4	277.7	730.18	E850.2	403.90	496	338.29	722.10	250.00	414.01	272.4	275.3	276.8	070.54	535.10	238.71	530.81	285.29
I	3	U	59	M	280	ARU	CAA	410.71	038.9	799.4	995.91	276.1	250.70	424.0	397.0	443.81	728.2	414.01	401.9	305.50	305.20	V08	272.4	288.60	781.3	275.2	273.8	427.89	277.4	780.97	780.79	492.8	783.7	781.2	V15.82
I	13	U	58	M	945	ARU	REH	V57.89	707.10	V49.76	682.6	781.2	V54.89	457.1	443.9	305.90
I	13	V	66	F	191	ARU	HOS	491.21	V55.5	788.29	599.69	591	599.0	041.6	294.20	V15.81	294.9	303.90	304.20	305.1	401.9
I	12	O	44	F	919	ARU	TCU	998.6	262	579.3	790.7	296.89	599.0	304.01	V85.1	414.01	300.00	268.9	309.81	272.4	041.3	041.49	E878.6	V45.82	V12.71
I	10	V	53	M	574	AMA	MED	682.6	707.10	571.5	070.70	305.60	305.1	288.60	305.20
I	5	X	29	M	629	AMA	SUR	250.83	730.27	731.8	250.63	V85.42	707.15	295.70	401.9	V62.0	305.20	V49.75	V15.81	357.2	041.04	V62.89	V58.67	272.4	305.60	305.1	278.00
E	1	P	35	M		AMA	EMR	042	786.50	782.3	682.7	401.9	530.81	V12.69	V14.8	789.07	305.1	305.93
I	8	X	29	M	463	AMA	MED	997.62	584.9	518.4	511.9	250.63	250.83	730.17	V85.42	357.2	719.87	707.15	731.8	295.70	E878.5	401.9	285.9	693.0	278.01	305.1	305.60	305.20	E930.8	E930.0	V49.75	V49.71	V15.81	V60.0
I	3	P	44	M	541	AMA	HOS	730.28	070.70	305.1	280.9	238.71	305.60	305.50	V15.81	V14.0
I	3	P	44	F	603	AMA	HOS	682.6	292.0	300.00	311	V15.82	345.90	304.00	304.20	070.54
I	2	P	23	F	603	AMA	HOS	681.10	682.3	682.7	070.70	305.90	380.10
I	3	V	36	M	885	AMA	PSY	298.9	292.0	682.3	304.00	780.52	V60.0	070.70
I	6	V	30	F	603	AMA	PSY	682.1	V62.84	874.9	305.61	292.0	493.90	345.80	V90.12	E956	E849.9	070.70	304.00	309.81	V60.0	304.20
I	3	P	44	M	540	AMA	MED	730.28	276.1	041.12	070.54	305.51	305.61	305.1	722.10	788.30	787.91	783.21	789.09	V60.0	V85.1
E	1	U	32	M		AMA	EMR	965.09	V15.81	305.90	E980.0	E849.9	V12.61	421.0
E	1	T	27	M		AMA	EMR	682.6	V08	305.50
I	1	P	33	M	603	AMA	MED	682.7	730.27	305.1	V12.04	V14.2	305.90
I	2	P	44	F	603	AMA	HOS	682.6	296.30	070.54	345.90	V26.51	292.84	304.70
I	2	X	52	M	603	AMA	MED	682.7	342.90	357.2	707.15	401.9	250.60	305.90	780.79	443.9	305.1	V49.72	V60.0	V12.09	338.4	733.90	735.0	278.01	303.01
I	26	X	56	M	113	AMA	ENT	173.12	198.89	196.0	198.4	V10.83	998.30	998.59	041.6	V09.1	E878.8	E849.7	V60.0	305.1	305.01	305.60	296.80	V16.3	V16.8
I	5	M	63	M	193	AMA	MED	486	585.6	518.81	403.91	287.5	425.4	588.81	790.7	518.4	250.00	305.60	276.69	041.19	V45.02	V15.81	V45.11
I	7	P	31	F	872	AMA	MED	038.9	995.92	584.9	730.27	727.06	682.6	041.12	276.7	793.11	585.9	403.90	285.21	250.00	345.90	070.54	790.4	305.61	305.1	V08
E	1	P	50	M		AMA	EMR	682.3	305.1	305.50
I	1	P	24	M	918	AMA	HOS	965.01	682.4	719.46	780.97	E850.0	729.5	296.80	070.54
I	2	P	50	M	603	AMA	HOS	682.7	303.90	311	304.00
I	6	U	35	M	393	AMA	MED	566	682.6	682.2	042	054.9	569.0	078.11	041.12	305.1	305.60	V60.0	V15.81
I	12	P	32	F	579	AMA	ORT	682.3	728.86	304.71	070.32	305.1	041.09	V17.1	070.54
I	5	U	32	F	781	AMA	OBS	648.03	250.02	642.03	648.43	296.80	292.84	648.33	304.31	646.63	616.10	041.9	647.63	V08	648.93	272.4	V58.67	V15.81
I	3	P	44	M	541	AMA	HOS	730.18	305.00	722.93	305.1	V60.0	564.00	730.28	788.30	722.92	305.90	305.60	V12.09	V15.81
I	17	P	25	F	028	AMA	MED	324.1	042	510.9	513.0	486	112.0	276.1	567.31	112.84	292.0	599.0	730.28	041.12	070.54	304.00	305.1	382.9	345.90	698.9	728.89	787.20	788.20	V12.04	V60.0	564.00	729.89	784.0
I	3	P	44	M	571	AMA	MED	682.3	730.10	305.60	305.50	070.70	573.8	V60.0	V15.81
I	18	X	49	M	175	AMA	HOS	415.19	042	707.03	707.04	707.24	707.05	707.23	599.0	790.7	730.17	344.1	276.1	304.21	304.01	518.0	564.00	788.20	496	726.10	285.29	707.07	707.09	707.22	707.25	401.9	338.29	V15.81	V44.3	V60.0	V12.04	V12.55	V12.51	V13.01
I	38	P	46	F	477	AMA	FAM	730.28	324.1	304.71	305.1	070.54	280.9	526.81	V02.53	296.80	354.3	354.0	401.9	292.84	V12.69	564.00	782.8	787.02	593.9	E930.8
I	4	X	26	M	974	AMA	MED	042	585.6	482.9	424.90	403.91	588.81	790.7	425.4	V45.12	276.7	285.21	362.10	690.10	305.1	300.00	276.51	V60.0	V15.81	305.60	275.41	041.12
I	1	P	31	M	603	AMA	HOS	682.3	070.70	304.20	304.00	304.10	304.30
I	37	H	49	M	540	AMA	MED	730.27	682.7	681.10	707.15	041.11	070.54	530.81	780.52	305.20	305.60	305.00	305.1	V49.62	V15.81	V60.0
I	1	P	35	M	894	AMA	PSY	304.01	304.21	292.0	682.6	305.1
I	13	X	26	M	974	AMA	MED	042	518.81	136.3	262	284.19	790.7	288.00	584.9	585.6	403.91	425.4	588.81	276.2	V45.11	362.10	300.00	041.12	690.10	V15.81	285.21	305.60	305.1	V60.0	276.7	244.9	V45.12	416.8	719.46	729.5	780.79	729.81
I	2	U	32	F	781	AMA	OBS	648.93	380.10	041.7	250.90	V85.42	647.63	652.23	642.03	649.13	278.01	648.03	648.23	285.9	648.43	311	296.80	305.90	054.10	795.01	V08	272.4
I	8	X	48	M	288	AMA	MED	421.0	429.5	296.32	070.54	285.9	304.73	327.23	493.00	V15.82	424.0	041.09	289.59
I	1	P	42	M	603	AMA	MED	682.6	292.0	296.50	304.00	070.70	296.80	305.60
I	1	X	48	M	290	AMA	MED	421.0	070.54	401.9	493.90	311	305.60	305.50	305.20
I	5	D	28	F	100	AMA	HOS	780.39	728.86	196.0	197.0	787.20	070.70	193	305.60	305.1	304.00
I	1	P	34	M	603	AMA	MED	682.7	305.1	305.90
I	1	P	46	M	565	AMA	ENT	729.6	682.1	305.90	V45.73	305.1	910.7	E928.8	070.70
I	8	M	51	M	917	AMA	MED	965.09	518.81	790.7	682.4	E950.0	E849.0	285.9	041.19	041.12	780.60	311	041.89	276.9	338.29	276.8
I	1	P	61	M	603	AMA	MED	682.4	292.0	304.00	070.70	311	305.1
I	1	P	42	M	603	AMA	MED	682.7	304.01	305.1	070.70	780.60	296.80	295.90
I	5	M	27	F	918	AMA	MED	970.81	263.9	790.7	098.0	292.0	304.71	780.97	780.60	296.80	V15.81	V60.0	295.70	965.01	E854.3	E850.0	719.41	070.70	276.8	305.1	097.9
I	2	M	35	F	871	AMA	MED	038.8	785.52	348.31	304.01	304.21	786.30	287.5	995.92	389.9	305.1	296.90	296.80	285.9	070.70	V14.6	V15.02	V12.54	V43.3
E	1	P	55	M		AMA	EMR	682.4	305.50	305.1	V62.0
I	5	Y	52	M	603	AMA	GII	682.6	443.9	250.00	401.9	278.00	457.1	272.4	305.50	780.97
I	14	O	44	M	871	AMA	GII	038.9	518.81	410.91	785.52	785.51	570	345.10	728.88	780.01	428.43	584.9	305.90	276.7	995.92	572.8	965.00	305.40	E850.2	790.5
I	7	V	51	M	153	AMA	FAM	382.00	250.62	357.2	383.9	041.02	041.7	V60.0	V60.2	305.60	305.00	401.9	305.1	V58.61
I	1	P	28	M	603	AMA	HOS	682.3	291.81	729.5	305.00	305.50	V14.0	V60.0	V62.0
I	3	U	43	F	603	AMA	HOS	682.4	780.39	305.90	296.80	401.9	305.1	V60.0	V14.0	295.90
I	2	P	22	F	894	AMA	PSY	292.0	682.3	311	305.1	295.90	304.00
E	2	P	24	F		AHR	EMR	304.00	682.6	V60.0
I	186	X	57	M	177	AHR	HOS	011.23	415.19	482.0	584.9	008.45	799.4	707.03	707.23	015.06	276.1	790.7	052.7	263.9	011.26	707.05	070.54	496	305.1	305.00	305.60	041.7	276.8	V60.0	280.9	275.2	285.29	214.1	737.43	V85.1	414.01	707.20	V65.3
E	1	X	39	M		AHR	EMR	V53.6	599.0	041.9	344.1	907.2	E969	E849.9	305.60	305.20
E	1	U	48	M		AHR	EMR	998.83	682.8	E879.8	E849.8	305.90
E	2	M	43	F		AHR	EMR	292.0	304.20	682.3	291.81	303.90	300.00
E	1	P	30	M		AHR	EMR	682.6	296.80	305.60	305.20
I	12	J	47	M	475	AHR	ORT	730.27	785.4	357.2	250.70	V49.75	401.9	997.69	E878.5	E849.7	250.60	300.4	V15.81	305.60	305.1	443.9	V58.67	041.09
I	80	S	48	M	003	AHR	TSR	579.3	209.40	572.8	518.51	276.0	584.9	031.0	286.9	279.50	415.11	996.87	456.1	998.11	998.32	998.59	682.2	263.1	285.1	519.09	790.7	998.6	996.82	573.8	999.33*	571.2	338.29	536.3	285.29	275.2	304.01	305.03	V85.30	V12.79	V09.81	E878.0	E878.8	E879.8	E849.7
I	8	U	54	F	974	AHR	HOS	042	995.91	038.9	348.31	570	263.9	112.84	287.5	112.0	780.65	251.2	304.20	275.3	276.8
E	1	P	52	M		AHR	EMR	682.0	401.9	250.00	305.00	305.1	305.20	305.60
E	1	U	54	M		AHR	EMR	682.6	041.19	345.90	305.00	305.1	305.60	V08
I	7	V	53	M	853	AHR	MED	038.9	995.92	584.5	707.05	707.23	682.5	682.6	276.8	571.2	303.90	280.9	304.91	571.1	285.29	790.5	719.7	401.9	338.29	724.5	V45.4	780.52	300.00	305.1
I	3	X	54	M	919	AHR	SUR	996.69	995.91	038.9	E879.8	V15.81	305.1	305.60	V10.05	V45.3
I	2	V	34	F	191	AHR	MED	491.21	682.5	112.0	250.00	296.50	305.1	V08	345.90	305.60	V15.04	V15.08	V14.8	781.0	V60.0
E	1	R	29	F		AHR	EMR	304.00	304.20	304.10	780.52	070.70	493.90	424.90	V11.0	V11.8	V60.0	V14.8	V14.0
E	1	P	21	F		AHR	EMR	304.00	304.31	244.9	616.10	041.9	305.1	305.20	848.9	E928.9	E849.9	E000.9
I	8	R	41	F	238	AHR	VAS	444.89	478.31	244.9	305.61	278.00	V85.33	V15.82
E	1	X	51	M		AHR	EMR	295.32	305.00	305.60	V62.84	401.9	305.1	599.0	041.9
E	1	R	31	M		AHR	EMR	291.81	304.81	303.01	311	301.7	070.70	682.9	V60.0
E	1	P	32	M		AHR	EMR	682.3	304.00	305.1
I	51	V	53	F	477	AHR	PAL	730.27	042	421.0	326	711.07	682.6	305.51	275.2	682.7	790.7	292.0	397.0	041.12	070.54	V49.81	295.70	285.29	781.2	729.89	V12.54	309.81	V15.41	296.80	041.09	041.3	305.1	458.0	783.21	V65.3	V85.1	564.00	780.52	789.62	692.9	288.50	724.5	300.00
E	1	U	51	F		AHR	EMR	682.5	V08	295.90	250.00	305.91
I	3	Y	53	M	603	AHR	FAC	682.3	041.7	305.90
E	1	Z	20	F		AHR	EMR	646.63	599.0	041.9	648.43	305.70	648.93	625.9
I	5	P	63	M	728	AHR	MED	608.4	250.00	401.9	550.90	603.9	307.81	272.4	041.89	305.23	305.63	305.43	V15.82	V10.47
I	6	H	41	M	897	AHR	PSY	304.01	304.21	303.91	292.0	291.81	682.3	070.54	305.1	V60.0
I	20	R	47	M	957	AHR	TRA	866.02	864.05	807.05	807.2	518.51	E813.6	E849.5	860.2	486	038.9	995.91	868.03	572.8	789.59	285.1	276.1	998.59	682.2	998.12	276.2	292.0	861.21	920	799.02	780.09	275.2	307.9	553.21	V45.73	305.51	V45.79	V60.0	E878.8	E849.7
I	3	V	50	F	292	AHR	CAA	428.0	278.03	276.4	416.8	278.01	425.9	304.21	427.0	327.23	424.0	424.2	305.1	V15.81	401.9	V17.49	V18.0
I	7	R	40	M	572	AHR	TRA	682.3	305.51	305.1	V60.0	041.09
E	1	R	22	F		AHR	EMR	682.5	305.50	V14.0
I	3	V	53	M	570	AHR	MED	707.03	707.23	572.2	682.2	571.0	305.90
I	2	U	23	F	638	AHR	MED	250.13	425.8	250.43	357.2	275.42	416.8	583.81	250.63	276.7	285.29	304.00	338.29	345.90	596.54	362.10	404.90	585.1	424.0	V12.04
E	2	P	34	M		AHR	EMR	304.20	305.60	292.11	304.00	682.6	305.1
I	46	X	29	M	638	AHR	PAL	250.83	730.07	730.17	584.5	599.0	790.7	682.7	V85.42	041.12	731.8	707.15	278.01	285.29	295.70	296.90	305.1	305.20	305.60	357.2	401.9	V58.67	607.1	780.57	V15.81	V18.0	V49.71	V49.75	272.4	275.2	427.9	276.8	250.63	V45.89
I	7	U	23	F	638	AHR	MED	250.13	425.4	250.43	536.3	250.83	276.9	357.2	V58.67	583.81	250.53	362.01	250.63	780.39	596.54	304.00	424.0	V12.04	416.8	V15.81
E	1	P	48	F		AHR	EMR	599.0	041.9	465.9	079.99	401.9	250.00	305.00	305.1	305.60	V60.0
I	62	V	49	M	981	AHR	HOS	482.0	038.49	518.81	421.0	426.0	511.9	284.19	276.0	707.03	995.91	427.5	291.0	112.0	996.72	263.9	287.5	303.90	799.02	571.2	305.01	464.10	305.61	305.1	276.69	707.25	E879.8	E849.7	780.79	564.00	V49.87	530.10	210.4	V55.4	V85.1
I	184	X	49	M	975	AHR	HOS	042	018.95	V15.81	008.45	995.90	054.9	707.8	785.6	373.00	375.15	285.29	455.3	274.01	780.52	305.1	305.90
I	2	X	39	M	432	AHR	MED	571.5	070.71	789.59	V49.87	416.8	682.2	564.00	V60.0	553.29	304.20	304.00	V45.89	305.22
E	1	P	55	M		AHR	EMR	682.6	305.1	573.3	305.90
E	1	P	29	M		AHR	EMR	682.3	305.1	305.60
I	32	X	34	M	974	AHR	MED	042	136.3	518.81	112.0	V46.11	484.1	515	790.7	284.19	276.2	496	458.9	305.1	305.63	401.9	V16.0	795.81	608.89	276.8	787.91	V45.89	251.2	078.5	054.10	285.29
I	15	M	68	M	191	AHR	MED	493.22	425.4	428.0	427.31	414.01	424.0	401.9	305.90	305.1	272.4	272.0
I	5	Y	32	M	883	AHR	PSY	301.7	305.61	682.5	454.9
I	8	X	50	F	208	AHR	MED	518.81	995.1	042	V15.81	511.9	112.84	041.7	276.3	458.9	275.42	275.41	345.90	493.90	305.61	305.1	285.9
I	4	U	64	M	300	AHR	MED	440.23	682.7	707.14	401.9	272.0	715.96	305.20	305.60	305.1
E	1	P	24	M		AHR	EMR	682.3	305.50	305.1
E	1	V	26	M		AHR	EMR	682.3	305.1	305.61	305.51
I	3	U	49	M	313	AHR	MED	786.59	453.51	443.9	707.19	682.6	790.92	272.4	305.1	305.60	305.20	V58.61	E934.2
I	4	V	53	M	897	AHR	HOS	291.81	303.91	571.2	305.50	305.70	305.60	682.6	276.8	287.49	070.54	401.9	493.90	305.1	V60.0
E	1	P	48	F		AHR	EMR	682.3	729.81	305.1	305.50	V14.8	E885.9	E849.9	E000.9
E	1	V	30	F		AHR	EMI	709.4	682.1	V14.8	V14.0	305.50	910.6	E928.8	E849.9
E	1	P	26	M		AHR	EMR	682.6	782.1	305.1	305.60	305.00
I	36	X	64	M	982	AHR	MED	730.07	444.22	785.4	682.7	511.9	584.9	715.37	041.49	276.8	443.9	719.7	493.90	401.9	305.90	305.1	305.01	V60.0
I	4	D	30	M	603	AHR	HOS	682.3	V49.87	295.70	785.0	304.90	780.09	V62.0
I	5	P	29	F	137	AHR	OSU	528.3	682.0	276.9	478.6	285.1	521.00	780.62	305.60	305.1
I	17	V	56	M	981	AHR	HOS	682.1	042	451.82	276.1	682.3	682.2	790.7	599.0	041.12	607.2	608.4	356.9	401.9	272.4	790.29	285.9	296.80	301.7	304.20	305.00	305.20	790.6	305.1	V60.0
I	1	V	39	M	918	AHR	MED	970.81	413.1	272.4	280.9	305.60	305.20	424.0	E980.4
E	1	P	32	F		AHR	EMR	682.6	305.1	305.50
I	14	P	26	M	545	AHR	MED	446.6	038.11	995.92	584.9	286.9	425.4	276.1	285.9	428.0	338.29	726.10	451.82	388.30	389.9	075	079.98	305.63	305.23	V15.82
I	3	X	37	M	603	AHR	MED	682.6	780.39	305.00	041.11	133.0	305.70	457.1	729.5	E812.9	V15.81	305.90	V15.52	V60.0	698.9	V15.82	041.12
E	1	M	37	F		AHR	EMR	462	401.9	305.90	244.9	345.90	728.86
E	1	P	52	M		AHR	EMR	682.5	305.20	305.60	305.00	305.1	V08
I	4	X	58	M	074	AHR	MED	250.62	357.2	707.15	730.27	682.7	596.54	070.54	110.1	110.4	564.00	388.30	521.00	525.50	525.10	296.20	305.61	305.20	305.01	041.12	041.3	041.85	V60.0
I	21	O	66	F	902	AHR	BUR	970.81	289.81	599.0	709.8	276.8	041.6	285.29	296.80	401.9	305.60	305.00	788.20	493.90	E849.0	E854.3
I	24	X	43	M	005	AHR	TSR	571.2	518.81	286.9	567.23	070.30	456.21	276.2	572.3	789.59	276.1	998.12	998.2	574.40	276.7	070.70	456.8	E870.0	E849.7	041.3	287.5	537.89	304.03	304.23	304.33	304.53	304.43	304.13	276.69	401.9	564.00	V15.82	790.92	455.0
I	2	P	35	M	603	AHR	HOS	682.6	305.1	305.53	305.60
E	1	U	52	F		AHR	EMR	681.02	V14.0	305.1	305.60
I	4	V	53	M	880	AHR	PSY	V62.84	303.90	311	571.5	682.6	401.9	070.70	493.90	305.63	305.43	304.43	V60.0
I	7	P	47	M	897	AHR	PSY	292.84	304.00	070.32	682.4	292.0	304.20	V14.0	785.2
E	1	P	51	M		AHR	EMR	707.15	682.7	298.9	305.60	V60.0
I	1	X	48	M	603	AHR	MED	682.3	305.60	305.1	V08
I	8	P	49	M	194	AHR	MED	486	682.0	041.12	276.7	790.4	553.1	285.9	724.8	721.2	351.0	305.23	305.63	305.73	305.1	V15.59	V14.0	V60.0
E	1	X	54	M		AHR	EMR	786.09	305.90	V45.02	424.0	425.4	305.1
I	3	U	57	M	202	AHR	HOS	490	042	284.19	263.9	790.7	V15.81	305.00	305.1	V60.0	305.90	070.70
I	15	V	32	F	871	AHR	MED	038.12	482.42	518.81	513.0	349.82	276.0	292.0	304.01	285.29	070.54	266.2	275.3	305.1	311	338.4	V12.55	522.5	995.92	V58.61
I	3	P	40	F	897	AHR	FAM	305.60	780.39	682.5	V08	305.00	097.9	379.43	493.90
I	6	C	53	M	897	AHR	CSU	292.84	V62.84	296.80	250.00	301.7	682.9	304.81	V60.0	V15.81	305.1	780.52
E	1	P	53	F		AHR	EMR	682.3	401.9	305.90
I	1	X	53	F	812	AHR	MED	280.9	790.7	285.29	296.80	305.1	041.89	305.90
I	4	D	47	M	897	AHR	MED	292.0	304.00	730.20	304.20	V08	070.70	V60.0
I	4	R	44	M	863	AHR	TRA	998.59	682.2	041.11	998.6	E878.8	E849.7	250.00	401.9	530.81	305.63	V12.79
I	2	Y	57	F	313	AHR	CAA	786.59	357.2	428.0	401.9	250.60	300.00	311	305.60	424.0	397.0	709.8
I	26	X	61	M	871	AHR	MED	038.11	995.92	428.23	428.0	486	518.81	276.0	511.9	423.9	275.2	599.0	414.8	799.02	276.8	780.79	783.21	V85.23	305.63	305.03	V60.0	V15.82
I	95	P	29	M	438	AHR	PAL	577.2	577.0	263.9	537.0	790.7	031.9	276.1	999.31*	577.1	285.9	296.80	305.60	338.29	451.84	536.2	530.10	564.00	698.9	V13.01	V60.0	537.9	305.90	427.89	275.2	303.91	305.1	V15.81	V65.2	041.11	E879.8	E849.7	041.04
I	12	U	35	F	064	AHR	NEU	433.01	038.42	437.3	287.5	995.91	438.21	599.0	784.3	729.89	V58.61	V26.51	781.94	276.8	438.13	E934.2	790.92	305.70	041.49	V09.81	311	285.29	275.2	288.50	E930.0
I	4	M	43	M	638	AHR	MED	250.13	584.9	790.7	458.8	276.0	276.7	276.8	276.50	285.9	401.9	295.90	305.20	305.60	V15.81	V12.79	V58.67
E	1	P	44	M		AHR	EMR	922.1	305.90	730.10	V58.69	E888.1	E000.8	E029.9	E849.9
I	11	U	57	M	977	AHR	HOS	042	263.9	275.41	288.00	790.7	599.0	273.8	578.9	285.29	070.54	V60.0	305.1	305.60	305.00	V85.1	V15.81	787.91	593.9	276.51	276.8	041.12	041.85
E	1	P	24	M		AHR	EMR	924.11	304.80	682.9	573.3	E928.9	E000.8	E029.9	E849.9
I	4	P	45	F	603	AHR	HOS	682.6	041.11	304.01	304.21	305.1
E	1	P	24	M		AHR	EMR	304.00	305.00	304.31	304.20	682.9	070.70
I	1	U	54	M	602	AHR	MED	682.7	042	799.4	457.1	272.4	110.1	365.9	371.41	305.63	305.1	V85.1
I	1	P	24	M	603	AHR	MED	682.6	070.54	305.1	305.50
I	6	P	28	M	580	AHR	HOS	682.4	041.3	695.9	292.0	304.01	305.61	292.89	250.01	303.93	305.1
I	8	V	49	M	981	AHR	NEP	585.6	577.0	403.91	275.3	577.1	590.80	540.9	V15.81	305.60	V45.11	530.81	305.00	305.20	V17.49	285.21	584.9	550.90	041.85	280.9
E	1	P	31	M		AHR	EMR	682.6	304.90	305.1
I	11	X	30	M	623	AHR	HOS	250.83	250.63	250.73	730.27	707.15	682.7	280.9	295.32	357.2	305.1	041.49	041.12	272.4	401.9	305.60	V58.67	V49.75	V02.54
I	6	R	51	M	683	AHR	MED	584.9	401.9	458.9	682.3	600.01	599.69	356.9	311	285.9	300.00	607.2	732.3	278.00	V85.38	305.00	305.1	305.60
I	6	V	33	M	496	AHR	ORT	996.67	682.6	285.1	295.30	300.00	296.80	305.60	305.00	305.20	E878.1	E849.0
I	21	X	45	M	314	AHR	HOS	999.32	038.12	042	287.49	997.62	530.3	995.92	682.6	280.9	305.00	070.54	571.5	443.9	E878.5	305.90	338.4	285.29	288.50	553.3	535.50	535.60	E879.8	V15.81	V12.51	V12.04	V60.0	V46.3
I	21	X	59	M	617	AHR	HOS	250.82	730.27	250.72	440.23	707.15	681.10	731.8	401.9	285.9	272.4	311	564.00	303.90	305.60	305.1	041.12	041.02	V49.72	V60.0
I	5	P	25	F	194	AHR	MED	486	682.8	599.0	305.1	111.0	070.32	292.0	V08	305.50	704.00	V60.0	070.54	V45.89	132.0	041.11
I	6	Y	25	M	603	AHR	FAC	682.3	304.01	304.21	304.31	305.00	305.1	300.00	307.42	530.81	285.9	V60.0
I	2	P	35	M	988	AHR	OSU	682.0	528.3	522.5	521.00	305.1	305.63
I	6	P	23	M	897	AHR	PSY	304.00	599.0	682.3	305.70	305.60	305.40	305.00	305.20	451.82	305.1
E	1	P	44	M		AHR	EMR	724.5	730.08	305.91	305.1	V60.0
I	6	D	56	M	897	AHR	FAM	291.2	263.9	730.18	276.1	401.9	276.8	275.2	690.10	389.9	368.40	305.20	303.90	305.60	305.1	V85.21	V49.87	V60.0	V49.61
E	1	M	31	M		AHR	EMR	305.60	682.9	054.10	295.90	305.1
I	5	U	57	M	281	AHR	HOS	410.71	070.30	996.72	401.9	414.01	412	304.00	304.20	272.4	V12.71	305.1	424.0	438.89	729.89	V12.01	E878.1	593.9
I	6	Y	34	F	194	AHR	MED	486	577.1	999.31	790.7	555.9	577.8	275.41	041.49	276.8	793.11	304.90	285.9	E879.8	518.89
I	4	P	35	M	603	AHR	MED	682.6	292.0	305.1	304.70	070.54
I	4	X	20	F	975	AHR	PED	042	493.92	112.0	682.6	382.9	311	692.9	305.60
I	2	U	45	F	974	AHR	HOS	038.9	349.82	042	995.91	054.9	616.10	041.9	304.20	702.8	V60.0	569.42
I	16	X	48	M	870	AHR	HOS	038.9	995.92	785.52	507.0	452	456.21	518.82	482.0	276.2	530.20	572.3	537.89	571.2	250.02	599.70	E879.6	E849.7	070.54	305.00	780.39	608.86	338.29	305.40	V58.67
I	7	V	53	M	920	AHR	FAM	998.32	682.6	291.0	492.8	041.10	305.1	303.91	401.9	V60.0	305.90	E879.8	719.7
I	6	D	34	M	603	AHR	HOS	682.3	586	070.70	794.4	401.9	305.50	288.60	285.9	305.1
E	1	U	35	M		AHR	EMR	682.6	305.1	305.90	070.30
I	6	M	60	M	593	AHR	MED	707.19	284.19	571.8	682.6	459.81	041.12	285.29	574.20	305.90	496	V15.81	305.1	V60.0	070.54	303.90	593.9	298.9
I	32	V	50	M	623	AHR	MED	250.82	730.26	731.8	707.15	707.19	682.6	783.0	041.12	401.9	272.4	285.29	238.71	041.09	041.85	783.21	305.60	V85.1	V49.71	V58.67	V15.82
I	1	X	55	M	603	AHR	MED	682.4	070.70	V08	305.60	305.50
I	1	C	58	F	896	AHR	CSU	304.01	304.21	292.84	403.91	585.6	681.02	272.4	V60.0
I	11	R	39	M	580	AHR	HOS	682.3	304.01	304.21	401.9	303.91	305.1	305.90	V65.2	041.09	041.12	V12.09
I	19	V	31	M	956	AHR	TRA	813.33	821.01	816.11	802.26	811.13	811.12	900.1	903.01	903.1	807.01	812.31	861.31	E965.4	E849.9	860.3	998.59	682.3	041.89	729.5	785.0	890.1	V90.10	305.90	V65.2
I	29	P	28	F	573	AHR	MED	682.3	040.0	284.19	197.1	599.0	345.10	305.60	304.00	070.54	305.1	V14.0	958.8	V10.43	276.8	292.84	301.7	785.6	V60.0	193	793.19	E928.8
E	1	P	30	F		AHR	EMR	682.3	305.1	305.50
I	3	X	53	F	872	AHR	MED	038.9	491.21	281.2	599.0	250.00	280.9	995.91	401.9	295.70	305.90	274.01
I	6	S	54	M	983	AHR	MED	682.3	041.12	070.70	305.1	305.63	305.23	V14.0	V13.01
I	75	P	47	M	004	AHR	HOS	291.0	995.92	785.52	507.0	038.9	482.41	511.9	518.81	584.9	008.45	263.9	996.79	453.82	428.20	571.1	303.90	305.1	296.80	V85.1	305.60	E879.8	E849.7	V60.0	292.81	276.8	275.2
I	3	U	49	M	975	AHR	HOS	042	790.7	486	136.3	305.90	V15.81	275.2	305.60	041.19	466.0
I	5	M	37	M	918	AHR	MED	969.6	276.0	584.9	276.9	276.2	728.88	995.90	305.90	780.97	E854.1	E849.0	296.80	295.70	401.9	276.7	V62.0	305.00	345.90	790.6	314.01	300.00	794.31	790.4
I	60	V	54	F	975	AHR	PAL	038.12	995.91	042	421.0	392.0	276.7	304.01	070.54	285.9	295.70	296.80	305.1	338.29	V12.54	V15.81	V60.0
I	24	P	27	F	853	AHR	TRA	038.9	567.22	518.81	415.19	511.89	789.59	570	557.0	285.1	584.5	785.52	532.50	785.51	304.71	276.4	995.92	276.7	275.2	V08	493.90	V62.89	V60.0
E	1	P	20	F		AHR	EMR	292.0	304.80	300.4	682.9
I	3	M	52	M	392	AHR	MED	562.11	278.03	682.9	591	550.92	401.9	305.60	593.9	604.90	278.01	278.00	327.23	285.29	305.1	553.1	V15.81
I	11	U	42	F	580	AHR	HOS	682.1	041.19	790.7	041.83	519.19	263.9	070.54	292.0	292.84	304.01	304.21	295.32	296.80	345.90	724.5	338.29	305.1	V85.0	V12.04	V12.29	V14.0
I	4	X	48	M	975	AHR	MED	042	823.00	486	136.3	424.90	285.29	802.0	305.90	719.06	070.70	564.00	959.9	401.9	V15.81	V60.0	V14.8	E968.9
I	3	V	48	M	977	AHR	HOS	042	296.20	682.5	V60.0	305.90	305.1	785.0	719.41
E	1	R	39	M		AHR	EMR	682.9	V58.41	686.00	305.90
I	11	X	49	M	871	AHR	HOS	038.9	344.00	707.24	707.03	486	599.0	730.27	736.79	707.14	995.91	305.90	780.96	285.29	707.15	305.1	V12.04	V60.0	V08	V15.81	V49.84	V12.51	V43.3	V12.55
I	5	P	31	M	603	AHR	MED	682.3	070.32	296.50	913.7	300.00	780.50	305.1	303.90	070.70	041.10	304.20	305.50	V60.0	E928.8
I	10	U	58	M	314	AHR	FAC	999.32	038.11	263.9	995.91	276.1	070.70	305.90	276.8	305.1	V60.0	729.81	285.29	E879.8	V54.19
I	21	V	24	M	885	AHR	PSY	295.74	780.39	V62.84	V08	424.1	427.89	592.0	V15.51	V15.81	304.80
I	1	X	55	M	603	AHR	MED	682.4	584.9	585.3	V08	070.54	285.9	795.51	305.1	305.00	305.51	305.60	V60.0	V15.81
I	2	U	45	M	603	AHR	FAC	681.10	571.2	707.15	338.4	V08	V15.81	V12.51	443.9	070.70	305.60	V60.0	V49.75
I	13	O	58	F	250	AHR	HOS	427.32	428.23	416.8	250.70	287.5	584.9	585.3	276.1	440.4	682.6	496	428.0	414.01	272.4	356.9	V15.81	440.23	V88.01	V26.51	305.1	403.90	401.9	414.8	707.15	V58.67	305.00	305.60	564.00	780.52	285.21	V45.82	276.7	413.9
I	20	V	46	M	814	AHR	TRA	289.59	568.81	262	518.82	584.9	790.7	205.10	789.59	560.1	999.32*	237.71	V15.81	401.9	530.81	787.91	287.5	292.84	304.20	309.28	276.8	275.2	V85.21	041.19	E879.8	E849.7
I	2	U	26	F	885	AHR	PSY	295.34	648.03	250.00	682.9	304.23	301.9	305.00	724.3	305.60	493.90	648.43	641.93	646.33	648.93	649.03	305.20	530.81
I	4	U	50	M	974	AHR	HOS	042	995.91	038.42	599.0	275.2	305.90	305.00	305.1	780.79	097.9	787.91	V15.81	V60.0	V10.79	V12.09
I	4	Y	51	F	100	AHR	MED	345.3	348.30	424.0	338.4	305.50	530.81	440.0	722.2	311	564.00	V12.54
I	9	S	20	M	917	AHR	MED	969.72	518.81	507.0	518.1	728.88	995.90	512.89	296.89	304.31	E854.2	E849.0	300.02	301.7	719.41	314.01	V62.0	305.1	599.70	312.30	923.00	E888.9
E	1	P	56	M		AHR	EMR	682.1	305.50	305.1
I	5	P	39	M	918	AHR	MED	970.81	512.89	682.2	786.59	305.60	786.6	729.89	V45.89	V15.82	443.89	427.89	729.1	788.1	305.20	E980.4	E849.9	V16.3	783.21	786.05
E	1	R	57	M		AHR	EMR	682.6	305.00	305.60	E905.1
I	1	U	59	M	603	AHR	FAC	682.6	357.2	276.1	753.10	401.9	250.60	V58.67	070.70	305.1	305.63	305.23
I	15	X	49	M	977	AHR	FAC	042	707.24	276.1	415.19	790.7	730.10	592.0	344.1	707.03	707.23	599.0	518.0	041.3	840.4	E928.9	355.9	304.93	285.29	788.20	427.89	426.11	564.00	707.07	492.8	304.90	788.39	338.29
I	5	U	41	F	603	AHR	MED	686.01	555.9	682.6	304.00	300.4	305.1	V13.01
I	4	R	40	M	603	AHR	HOS	682.6	244.9	530.81	305.93
I	2	P	54	M	871	AHR	FAM	038.9	486	584.9	995.91	204.01	280.9	401.9	305.60	305.03	729.1	V12.54
E	1	X	58	M		AHR	EMR	709.8	V08	305.1	305.60	V62.0
I	29	Y	23	F	862	AHR	CAA	998.59	421.0	305.1	V43.3	305.50	786.52	E878.8	311	300.00	338.29	465.9	786.2
I	2	M	25	M	603	AHR	FAM	682.6	707.10	459.81	278.01	V12.51	401.9	305.1	305.90
I	35	O	24	F	073	AHR	MED	250.61	536.3	486	250.41	403.90	585.4	276.2	584.9	250.81	578.9	357.2	250.51	362.01	583.81	244.9	276.7	276.8	285.21	428.0	311	780.39	424.0	275.3	369.60	564.00	304.00	305.1	V44.1	V58.67
I	2	M	48	M	977	AHR	MED	042	428.40	416.8	305.20	305.90	397.0	424.0	414.01	401.9	V15.81
I	9	P	56	M	356	AHR	MED	569.83	567.22	789.59	567.21	276.51	997.39	518.0	305.61	305.1	288.60	V60.0	E879.8	E849.7
E	1	P	31	M		AHR	EMR	682.3	305.1	304.01
E	1	P	32	F		AHR	EMR	965.01	E980.0	305.90	682.3
I	55	Y	34	M	464	AHR	PLS	823.32	996.74	998.59	682.6	998.32	733.49	E882	E849.0	958.8	599.0	041.3	041.11	305.00	305.1	305.63	E878.2	E878.8	E849.7
E	1	P	23	M		AHR	EMR	298.9	303.90	304.30	305.60	305.1	682.7	V61.9	V60.2	V60.0	V62.5	V62.0
I	36	U	45	M	870	AHR	FAC	038.9	518.81	785.52	482.0	788.5	482.83	289.81	584.9	867.0	V85.42	599.0	453.41	999.33*	995.92	403.90	272.4	295.90	585.9	278.01	305.60	305.1	041.6	790.5	599.71	E928.9	E849.7	996.31	E879.6	276.69	458.29	E938.3	V09.91	275.42	041.19	E879.8	276.7	285.21
I	11	V	61	M	974	AHR	HOS	042	995.91	038.9	572.0	584.5	286.9	287.5	584.9	787.91	401.9	709.00	V15.81	305.90	285.29	V07.0	228.04	608.89	275.2	276.8	518.89	235.3
I	21	P	29	F	907	AHR	TRA	904.41	904.42	908.3	E969	E849.9	682.6	816.02	E988.9	285.9	338.28	401.9	304.00	304.20	305.1
I	17	V	42	F	493	AHR	OTT	996.67	730.26	584.9	008.45	263.0	710.0	070.30	285.1	041.02	275.2	346.90	401.9	905.4	E929.0	E849.5	V10.41	V15.82	E878.8	E849.0	041.85	305.63
E	1	M	54	M		AHR	EMR	682.1	401.9	305.1	305.00	305.60	305.20
I	33	X	58	M	988	AHR	MED	566	569.41	204.11	565.1	528.9	097.9	608.89	041.3	041.7	305.63	V09.0
E	1	O	58	F		AHR	EMR	457.1	682.6	041.12	696.1	345.00	493.90	715.36	305.63	V15.82
I	3	Z	50	F	563	AHR	MED	842.00	790.7	599.0	401.9	300.00	244.9	311	V45.86	493.90	789.00	304.00	355.9	V13.01	V12.51	V12.55	E819.9
I	7	U	59	M	689	AHR	MED	599.0	042	284.19	202.70	571.5	707.11	682.7	707.12	070.54	112.9	304.20	305.1	401.9	521.00	523.40	574.20	605	608.4	041.49	041.04
I	9	V	29	M	957	AHR	TRA	862.0	567.9	864.15	860.5	868.13	296.50	864.05	V08	305.60	305.20	309.81	780.52	E965.4
I	20	U	56	F	239	AHR	VAS	444.22	453.41	443.9	042	518.52	263.9	425.8	785.4	428.22	V85.0	276.1	428.0	401.9	250.90	492.8	272.4	305.60	305.20	305.00	305.1	V15.81	429.89	997.69	E878.5	E849.7	V60.0	V18.0
I	1	M	63	M	682	AHR	MED	403.91	585.6	416.8	588.81	276.7	250.00	285.9	275.3	786.50	305.60	438.89	V15.81	V45.11	424.0
I	13	X	51	M	682	AHR	CAA	403.00	441.01	584.9	444.1	296.23	585.3	428.0	188.8	682.3	412	414.01	530.81	V14.0	V15.82	414.8	593.9	724.5	338.29	305.60	309.24	305.23	305.53	301.7	527.7	E942.9	451.82
I	29	O	66	F	129	AHR	FAC	526.4	518.81	730.27	427.31	492.8	528.3	518.0	292.0	729.1	401.9	V14.0	522.5	564.00	239.2	V15.82	311	793.11	725	780.52	918.1	E928.9	285.29	304.90
I	12	V	30	M	871	AHR	MED	038.9	518.81	507.0	785.52	348.30	263.9	428.32	070.30	292.0	728.88	V62.84	995.92	965.01	428.0	070.54	276.8	304.00	305.1	427.89	519.11	300.4	E942.6	E849.7	E850.0	E849.0
I	5	X	51	M	872	AHR	HOS	038.9	707.03	344.1	250.80	250.60	110.1	682.6	305.20	707.13	730.10	995.91	401.9	707.15	787.01	707.20	785.0	600.00	305.60	V15.81	V58.67
E	1	R	52	M		AHR	EMR	682.4	305.60	401.9	305.1	V45.89
I	5	U	45	F	304	AHR	MED	401.9	441.00	724.5	V15.81	426.82	305.90	305.1	296.80	295.70	285.29	424.1
E	1	R	35	M		AHR	EMR	682.6	250.00	305.70
I	13	X	49	M	974	AHR	HOS	042	707.24	486	324.1	344.1	733.40	707.03	730.10	599.0	996.64	707.00	355.9	305.90	781.0	465.9	787.91	112.9	041.49	041.3	729.5	V44.3	V12.55	V13.02	V09.80	E879.6
I	21	M	30	F	919	AHR	TSP	996.87	579.3	790.7	999.33	584.9	V42.83	261	V85.0	555.0	338.29	285.29	521.00	523.10	473.9	300.00	311	276.51	793.11	789.07	041.11	304.00	304.10	V42.89	V44.3	V12.55	E879.8	E878.0	E849.0
I	4	U	53	F	432	AHR	FAC	571.5	456.20	584.9	577.2	790.7	789.59	585.3	599.0	577.1	009.0	250.00	041.49	784.0	403.90	305.60	305.00	785.6
I	3	O	45	M	603	AHR	MED	682.0	250.62	357.2	357.0	272.0	272.1	401.9	338.29	724.2	272.4	278.00	V85.25	304.00	V15.81
I	35	C	51	M	540	AHR	PAL	730.06	682.6	276.9	275.2	276.69	V08	070.54	401.9	296.80	225.2	V16.2	V16.0	V17.49	305.1	690.10	V12.04	794.8	305.50	V60.0
I	13	X	29	F	497	AHR	FAM	730.24	285.9	681.00	041.12	V60.0	311	305.60	782.8
I	6	U	55	M	603	AHR	MED	682.0	250.00	401.9	305.60	473.9	493.90	V18.0
I	21	U	49	F	974	AHR	FAC	042	995.92	038.11	518.84	785.52	286.6	262	799.4	578.9	486	284.19	276.2	493.20	585.9	311	305.60	295.70	780.96	787.20	V15.81	787.91	573.8	289.50	573.9	692.9	785.6
I	17	M	62	M	918	AHR	CAA	970.81	427.1	093.1	428.22	275.2	276.7	097.1	397.0	414.01	424.0	786.59	401.9	276.8	414.8	564.00	496	298.9	305.90	V15.81	V60.0	E980.4	530.81
I	4	P	45	F	872	AHR	HOS	038.9	496	682.2	682.5	995.91	616.10	305.1	296.80	V60.0	305.60	303.90
I	10	U	55	M	974	AHR	HOS	042	484.1	136.3	518.81	038.8	262	799.4	288.00	112.84	995.91	276.1	305.90	305.1	070.70	285.29	780.52	356.9	564.00	781.2	V14.0	V15.81	E932.0	790.29
I	8	P	36	M	897	AHR	PSY	304.01	304.11	292.0	305.70	682.3	305.1	401.9
I	1	V	54	F	563	AHR	MED	825.25	682.7	V08	296.80	070.70	305.1	295.70	305.50	E928.9	V12.04	781.2	729.89	V12.54	V18.0	V17.49	V15.81
I	20	M	55	M	237	AHR	TRA	423.0	823.92	682.6	285.1	861.20	904.53	904.7	305.1	304.00	929.9	928.20	353.6	E812.2	E849.5
I	4	U	58	F	872	AHR	FAC	038.49	584.9	250.02	276.1	590.10	401.9	338.29	724.5	278.00	272.4	070.70	715.90	721.90	305.1	V58.67	592.0	995.91	305.90	V14.0	V15.81
I	2	M	60	M	191	AHR	MED	491.21	584.9	428.0	585.4	397.0	079.99	250.00	274.9	403.90	414.01	478.19	276.8	530.81	424.1	305.60	276.50	583.9	V15.81
I	7	X	32	F	974	AHR	HOS	042	585.6	038.9	995.92	785.52	808.0	403.91	813.06	285.21	588.81	V45.11	070.70	305.60	276.7	719.06	307.9	780.09	345.90	E880.9	305.1	V45.12	V15.81	733.90	970.81	E980.4
I	4	H	49	M	541	AHR	MED	730.27	305.61	070.54	V60.0	780.52	530.81	681.10
I	13	P	55	M	603	AHR	HOS	682.3	041.01	070.70	305.50	305.1	305.60	V60.0
E	1	Y	56	M		AHR	EMR	682.6	305.1	305.60
I	25	V	37	M	853	AHR	MED	038.49	518.81	286.6	325	785.52	482.0	324.0	348.31	510.9	996.74	383.9	385.33	E879.8	E849.7	305.60	305.20	V15.82	305.00	995.92	276.9	275.41	382.00	473.9	041.3
I	5	Y	52	M	504	AHR	MED	730.27	682.7	707.15	443.9	305.1	V60.0	305.60	736.79	295.90	296.80	356.9
I	12	Y	49	F	871	AHR	TRB	038.9	785.52	579.3	304.01	263.1	285.1	599.0	995.92	041.49	041.3	311	285.22	180.9	338.29	790.92
E	1	P	54	M		AHR	EMR	305.60	599.0	041.9	305.00	305.1	305.50	780.52	V60.0
I	3	X	27	M	640	AHR	HOS	276.69	403.91	518.4	042	585.6	425.4	787.01	787.91	295.90	424.2	278.4	305.61	305.21	305.1	V45.12
I	3	P	51	M	603	AHR	ENT	682.0	522.4	528.3	V60.0	305.1	305.60	305.20
I	1	X	54	M	603	AHR	HOS	682.4	493.22	305.1	305.90	401.9	V15.81	V08
I	7	X	54	M	976	AHR	HOS	042	115.90	681.00	681.01	V15.81	493.20	305.90
I	5	X	54	F	292	AHR	CAA	402.91	424.90	935.2	425.4	493.22	453.51	278.03	411.1	428.0	428.32	345.90	305.60	305.1	414.01	426.4	V85.34	327.23	250.00	276.8	272.4	V12.51	V45.82	278.01	780.2	564.1	564.00	530.81	787.20	574.20	536.3	564.09	E937.9	E915	244.9
I	2	P	47	M	603	AHR	HOS	682.3	682.6	682.5	682.2	704.8	V12.04	291.81	303.91	304.01	070.54	305.60	305.1	401.9	V60.0
E	1	P	39	F		AHR	EMR	682.3	305.60	305.00
I	2	U	51	M	551	AHR	FAC	722.92	584.5	510.9	287.5	571.5	733.13	730.20	733.42	070.70	V58.65	493.90	311	V12.60	V58.69	338.29	724.1	V43.64	564.00	276.7	285.9	724.01	724.02	V18.0	401.9	112.9	E935.9	304.93
I	1	V	37	F	603	AHR	MED	682.6	555.9	989.5	E905.1	E849.9	338.4	295.70	305.90	V65.2	311	V18.0	305.1
E	1	P	29	F		AHR	EMR	682.3	305.50	305.20
I	1	M	33	M	603	AHR	MED	682.4	070.70	782.1	V14.5	305.1	338.29	305.90	724.5
I	6	U	33	M	918	AHR	HOS	970.81	518.82	584.9	997.31	959.01	728.88	995.90	291.81	969.6	969.4	305.90	305.00	780.09	E854.3	E854.1	E853.2	E849.6	E880.9	785.0	285.9	275.2	E879.8	401.9	493.90	V17.49	781.0
I	50	V	41	M	216	AHR	PAL	410.51	424.0	429.6	348.5	348.4	427.41	431	427.5	785.51	434.11	507.0	518.81	584.9	342.92	428.0	998.11	423.0	997.02	453.41	599.0	305.61	285.9	250.00	401.9	788.5	368.46	275.41	275.3	276.69	427.89	041.85	305.1	E878.1
I	7	V	57	M	190	AHR	HOS	491.22	250.12	789.59	790.7	070.54	571.5	573.9	305.61	276.1	305.1	303.93	041.3	574.20	V58.67	401.9
I	16	M	47	M	202	AHR	HOS	493.92	V62.84	682.4	786.59	427.89	296.80	690.10	305.60	300.00	V60.0	V14.0	451.82
I	5	X	48	F	872	AHR	HOS	038.9	599.0	682.7	995.91	041.12	V15.81	305.1	041.49	V08	882.0	305.60	305.00	305.20	E968.2
I	8	P	53	M	897	AHR	PSY	292.0	304.01	291.81	303.90	682.3	305.60	305.20	305.73	301.7	780.09
I	8	X	54	M	418	AHR	TRA	577.0	276.1	790.7	275.2	250.00	041.3	574.10	276.8	414.01	401.9	493.90	300.00	305.60	412	V45.82
E	1	X	34	M		AHR	EMR	682.0	V08	493.90	305.1	305.61	V15.81
I	15	U	58	M	240	AHR	MED	459.81	707.10	682.6	457.1	V15.82	280.9	V60.0	305.60	041.85	041.7	041.3	041.6	736.79
I	8	M	70	F	190	AHR	CAA	493.22	486	276.2	402.91	790.7	174.9	041.12	428.0	414.01	V10.3	300.00	311	465.9	250.00	272.4	785.0	280.9	242.90	305.90	V15.82	V65.2	427.61
I	7	P	30	M	897	AHR	PSY	304.71	292.0	682.3
I	5	U	46	M	121	AHR	FAC	370.00	376.01	250.00	278.00	682.0	305.00	585.9	403.90	365.62	365.70	311	305.1	305.60	V43.0	V15.81
I	2	X	61	M	603	AHR	HOS	682.6	357.2	287.5	250.60	276.1	459.81	781.2	300.00	799.3	414.01	707.15	401.9	272.4	V60.0	305.90	496	285.29	V45.01	V43.65	305.60
I	3	O	79	M	897	AHR	PSY	303.90	304.20	291.81	424.1	250.00	401.9	274.9	412	338.29	724.5	305.20	V45.81
I	13	M	70	F	190	AHR	MED	491.22	486	790.7	402.91	041.12	250.00	428.0	272.4	414.01	300.4	785.0	780.79	427.61	V10.3	305.90	V65.2	780.4	443.9	338.4	305.1	719.7
I	19	X	29	M	329	AHR	TRA	863.51	902.31	863.39	863.99	567.89	881.00	E965.4	E849.9	518.52	285.1	780.62	276.1	276.7	276.8	275.2	296.80	314.01	296.90	305.00	305.60	V15.81
I	13	X	48	F	603	AHR	MED	682.6	584.9	V08	V15.81	V60.0	305.1	305.20	305.60	305.00	V12.04	451.0
I	9	R	50	M	062	AHR	NEB	434.91	342.00	728.88	726.91	784.3	305.00	305.60	424.0	V45.88	E888.9
I	22	M	53	F	871	AHR	NRS	038.12	682.6	510.9	995.91	276.0	511.9	486	428.20	428.0	707.11	287.5	292.0	272.4	296.80	300.00	300.01	304.00	338.29	398.90	401.9	414.00	724.2	723.1	070.54	285.9	276.8	424.0	275.2	298.9	496	041.49	305.1	V49.87	V45.81
I	4	R	36	M	638	AHR	MED	250.13	682.9	296.50	V15.81	304.70	304.10	295.70	338.29	V60.0	285.9
E	4	P	47	M		AHR	EMR	298.9	305.00	305.60	682.9	305.1	305.20	305.71	305.50
I	1	X	66	F	603	AHR	MED	682.3	599.0	496	305.60	401.9	788.20	V60.0
I	4	P	46	M	897	AHR	HOS	291.81	202.80	682.9	303.90	379.92	473.9	305.20	304.80	401.9	305.1
I	14	V	50	M	286	AHR	HOS	428.41	486	518.81	584.9	425.4	416.8	585.3	428.0	305.1	V07.0	305.60	276.8	790.5	424.0	303.91	285.29	305.50	403.90	V15.81
I	51	X	39	M	314	AHR	HOS	999.32	038.49	344.1	995.91	304.01	907.2	E879.8	338.29	724.5	401.9	285.29	728.85	305.60	V65.2	V13.02	V15.08
E	1	R	49	M		AHR	EMR	304.20	304.00	070.54	682.3
E	1	P	31	M		AHR	EMR	304.80	799.9	424.90	305.00	305.1
I	3	X	55	M	974	AHR	MED	042	507.0	486	038.49	584.9	203.00	799.4	995.91	585.3	276.2	795.51	070.70	787.20	V60.0	305.1	305.60	305.50	V15.81	605	550.90	285.21
I	12	X	63	M	286	AHR	CAA	786.59	038.9	291.0	511.9	512.1	995.91	416.8	V62.84	296.30	599.0	305.60	496	414.8	401.9	250.00	428.0	V49.75	515	303.90	368.16	E879.4	305.00	427.89	413.9
I	6	U	56	M	291	AHR	MED	428.43	282.62	278.03	401.0	357.2	491.21	425.4	327.23	427.31	305.1	338.29	724.5	424.0	362.01	250.60	250.50	275.2	305.60	276.8	V15.81	V85.39
I	5	P	61	M	897	AHR	PSY	292.0	304.00	296.30	682.4	070.70	292.84	780.52
I	14	X	35	M	981	AHR	HEO	145.6	198.89	196.0	038.11	995.91	433.10	276.1	478.6	536.42	275.42	276.7	285.9	698.9	376.33	788.99	238.71	288.60	793.11	305.20	305.63	V49.86	V15.82	V15.81	E932.0	E878.3	E849.7
I	8	X	51	M	065	AHR	NEB	434.11	425.9	424.90	784.3	272.4	414.01	428.0	784.51	305.21	403.10	585.9	493.20	305.60	V15.81	V15.82	V58.66	V17.49
E	1	P	27	F		AHR	EMR	682.3	305.90	305.1	V62.0
I	9	X	60	M	616	AHR	HOS	250.80	730.27	731.8	250.60	707.15	357.2	682.7	428.33	428.0	403.90	585.3	295.30	780.39	273.8	414.01	727.06	041.12	496	275.42	791.0	304.00	305.20	305.1	338.29	780.52	V49.72	V49.71
I	5	P	51	M	885	AHR	PSY	295.70	296.89	V62.84	682.3	301.7	272.4	303.90	305.20	401.9	305.60	V60.0	V62.0
I	17	X	38	F	969	AHR	HOS	038.9	042	040.82	584.9	276.2	112.84	682.3	995.92	305.60	285.29	110.8	V15.81	V62.0	V60.0
I	4	P	28	M	603	AHR	FAM	682.3	041.12	989.5	305.90	E905.1	070.70
E	1	P	61	M		AHR	EMR	682.4	041.12	304.90
I	1	P	35	M	603	AHR	HOS	682.4	250.00	295.90	305.90	305.50	305.1	V12.09
I	3	X	49	M	698	AHR	MED	996.64	707.24	038.9	707.03	344.1	995.91	599.0	V60.0	V08	707.07	707.22	305.1	305.00	305.60	V63.9	E879.8	E879.6
I	16	M	58	F	292	AHR	MED	428.0	584.9	458.9	728.88	790.7	425.4	278.03	682.6	599.0	682.5	V85.44	780.2	428.32	041.6	238.71	276.7	276.8	278.01	285.29	305.90	327.23	356.9	401.9	493.90	707.00	707.20	715.36	V26.51	E888.9
I	6	P	27	F	871	AHR	HOS	038.9	486	112.0	305.00	304.00	345.90	311	523.31	995.91	786.6	285.9	525.9	521.00	V60.0	V65.2
I	4	M	50	M	300	AHR	MED	453.41	682.6	295.30	V08	272.4	250.00	V60.0	305.00	305.60
E	1	C	30	F		AHR	EMR	682.3	305.50
I	5	P	30	M	300	AHR	MED	453.81	682.3	451.9	305.20	305.60	304.90	305.1	305.50
I	5	M	54	M	372	AHR	SUR	567.22	577.1	041.12	041.49	456.1	263.9	783.21	V85.0	569.62	250.00	V58.67	303.91	305.63	305.23	V15.82	414.00	V45.81	V45.82	V88.12	V15.29	V45.89
E	1	P	56	M		AHR	EMR	682.1	531.90	305.60
I	11	M	58	M	871	AHR	MED	038.10	585.6	404.93	996.62	427.81	438.20	428.30	996.69	995.91	V45.11	V17.49	272.4	285.21	305.90	428.0	564.00	E879.1
I	2	X	49	M	698	AHR	MED	996.64	707.24	707.03	416.2	707.23	344.1	599.0	041.49	041.6	V08	326	707.07	707.09	707.05	707.22	786.50	305.60	305.00	305.1	E879.6	V44.3	V15.81	V13.02	V60.0
I	15	R	22	M	854	AHR	MED	038.0	728.88	780.39	453.81	276.7	682.3	305.40	305.50	995.91	913.7	305.20	305.60	V60.0	276.8	401.9	296.80	244.9	V65.2	305.90	314.01	E928.8	729.1	070.54
I	1	M	54	M	539	AHR	MED	730.15	042	719.45	338.21	905.4	E969	E849.9	295.32	070.54	305.90	305.00	305.1	V60.0	401.9	V15.81
I	13	V	51	M	637	AHR	HOS	250.80	567.31	730.25	731.8	584.9	357.2	790.7	250.60	304.01	338.29	305.1	305.62	729.1	V14.0	288.60	720.2	403.90	585.9	041.11	280.9	724.2
E	1	O	55	M		AHR	EMR	599.0	041.9	780.60	305.60	305.1	305.00
E	1	P	31	F		AHR	EMR	682.3	305.20	305.50	305.1
I	15	M	35	F	871	AHR	MED	038.11	421.0	415.12	785.52	584.9	287.5	276.2	284.19	423.9	112.2	263.9	276.1	428.22	305.60	305.50	389.9	296.80	285.29	276.9	593.9	995.92	304.90	V43.3	V12.09
I	7	U	46	M	637	AHR	FAC	250.80	707.19	731.8	730.26	262	V85.32	401.9	369.4	V45.78	365.62	365.70	V15.81	305.00	305.60	305.1	311	V15.51	V45.89
I	5	X	47	M	603	AHR	ORH	682.4	284.19	456.21	572.3	577.1	E968.7	E849.5	V60.0	250.00	401.9	070.70	305.50	305.60	305.1	571.2	882.1	305.00	575.11
E	1	Y	26	M		AHR	EMR	780.39	682.3	305.1	305.60
E	1	X	29	M		AHR	EMR	558.9	295.70	305.51	070.70	941.00	E988.1	E849.9	681.10
E	1	X	66	F		AHR	EMR	V53.6	788.20	599.0	041.9	496	401.9	305.60	V60.0	V62.0
I	2	X	49	M	698	AHR	MED	996.31	707.23	707.03	344.1	730.15	707.05	596.2	599.1	326	V08	707.07	707.22	414.01	305.61	305.1	V44.3	V15.81	V12.55	V60.0	V13.02
I	5	P	31	F	603	AHR	HOS	682.3	790.7	453.81	292.0	305.50	041.01	305.1
I	2	U	43	F	603	AHR	HOS	682.4	295.30	345.90	296.80	305.90	242.90	780.52	V60.0	305.1
I	44	R	58	M	896	AHR	MED	291.0	721.0	507.0	482.41	518.81	348.31	038.9	995.92	292.0	427.5	276.0	996.1	V46.11	799.02	783.7	276.8	756.12	787.20	368.16	780.57	070.54	780.79	311	285.9	303.91	304.20	305.1	V60.0	E879.8	E849.7
I	7	R	32	F	895	AHR	PSY	292.0	682.6	304.00	304.20	311	244.9	345.90	592.0
E	1	P	51	M		AHR	EMR	682.6	401.9	V43.64	305.20	305.60	305.50	V14.1	V14.3	V15.08
I	5	P	40	M	895	AHR	PSY	291.81	682.6	304.01	303.91	292.0	305.1	311	300.00	070.70	V62.0
I	31	P	40	F	264	AHR	TRA	443.21	682.6	728.86	924.00	807.09	802.0	E814.7	E849.5	790.7	285.1	263.1	998.59	E878.2	693.0	458.29	E930.8	E849.7	401.9	296.80	305.63	305.1	V08	V85.1
E	1	P	41	F		AHR	EMR	681.02	305.60	V60.0
I	3	M	48	M	603	AHR	MED	682.3	304.01	304.91	070.54	338.29	724.2	305.1	303.91	V60.0
E	1	P	35	M		AHR	EMR	304.20	304.00	301.7	070.70	682.4	V60.0
I	9	P	45	M	253	AHR	HOS	451.82	682.3	584.9	304.01	305.61	728.89	041.03	V08	070.54	305.21	V60.0	305.1	401.9	E930.8	E849.7	V15.81	250.00
I	7	Z	40	F	885	AHR	PSY	296.33	276.1	722.0	V15.81	180.9	998.32	424.0	784.0	354.9	V13.01	256.4	628.8	338.29	305.63	305.03	E956	E849.0	V61.8	786.50	V15.59	305.1	288.60	285.9	E878.8	E849.7
E	1	R	48	M		AHR	EMR	682.5	V08	401.9	305.60
I	1	P	31	M	602	AHR	MED	682.3	038.9	995.91	041.12	305.90	305.60	296.80	305.1	V60.0	780.52	V64.2	V62.0	V45.79
I	15	O	43	M	438	AHR	TRA	577.0	038.9	995.91	567.22	560.1	511.9	285.1	276.1	518.0	550.90	288.60	303.91	305.41	305.61	276.8	250.00	V58.67	564.00	787.91
I	7	M	47	M	974	AHR	MED	042	995.92	136.3	038.9	284.19	112.0	458.9	518.0	V15.81	369.00	296.80	780.52	305.1	305.00	780.60	305.20	305.60	285.29	041.11	690.10
I	8	U	50	M	974	AHR	MED	042	117.5	321.0	584.9	348.5	296.20	790.7	276.2	493.20	250.00	704.8	276.8	275.2	780.2	780.39	346.90	305.03	783.21	305.23	305.63	V85.34	V58.67	V15.82	V15.81	V14.0	E930.1	E849.7
I	13	X	50	F	314	AHM	HOS	996.1	585.6	198.3	588.81	790.7	403.91	276.7	275.3	682.2	V45.11	285.21	414.01	304.00	300.00	041.12	V49.86	V10.3	V45.81
I	22	U	61	M	974	AHM	MED	038.49	785.52	042	518.4	730.25	599.0	117.9	511.9	799.4	707.03	276.2	707.19	295.72	344.1	276.1	995.92	707.25	550.90	285.29	401.9	414.01	530.81	305.1	305.63	V13.02	496	486	287.49	276.8	558.9	275.3	275.41	799.02	427.89	V09.91	V15.81	V85.1
I	1	M	93	F	377	AHM	MED	578.0	799.1	584.9	799.4	458.9	427.32	585.3	535.50	427.31	424.0	414.01	404.90	397.0	305.90	294.20	280.0	272.4
I	24	U	64	M	291	AHM	HOP	428.23	428.0	511.89	425.4	998.01	E879.8	E849.7	427.1	584.9	403.90	585.3	276.1	V45.02	427.31	V58.61	285.29	272.4	070.54	571.5	424.0	424.2	V15.81	338.18	V49.86	V60.0	305.23	305.63	305.53	305.03	V15.82	V12.55	V17.49
I	2	D	32	F	872	ADC	HOS	790.7	599.0	041.11	305.90
I	4	U	51	M	541	ADB	MED	730.20	724.01	493.90	356.9	338.19	338.29	070.70	E932.0	305.50	302.70	V43.64
I	2	P	45	F	897	ADB	PSY	303.00	305.60	V85.41	682.2	305.1	296.80	244.9	285.9	496	V60.0	V60.2	V45.86	278.00	291.81
I	6	M	57	F	190	ADB	MED	491.21	518.81	276.2	276.69	999.9	682.4	E879.7	E849.7	327.23	278.03	289.0	401.9	250.00	333.94	305.63	278.01	V85.42	V45.78	V43.0	V15.82
I	5	M	77	M	057	ATD	PSY	331.0	294.10	301.3	401.9	414.01	305.90
I	4	X	58	M	395	AHR	HOS	569.0	305.00	455.0	600.00	305.1	305.90	793.11
I	5	X	58	M	313	AMA	CAR	786.59	196.1	197.0	198.5	599.0	185	564.00	338.3	272.4	305.21	305.60	V15.82
E	2	P	28	M		AHR	EMR	305.00	304.20	296.33
I	3	P	34	M	897	AHR	HOS	303.90	458.9	780.39	305.70	305.1	285.29
I	1	P	26	M	917	X	MED	965.01	434.91	427.5	518.81	507.0	348.1	514	276.2	584.9	401.9	493.90	305.20	305.60	E980.0	276.7	V15.82	427.89	V49.86	593.9
I	4	X	48	F	885	AHR	PSY	296.20	V15.81	303.00	305.90
E	1	U	17	F		ADC	EMR	305.90	V11.1
I	3	M	28	F	765	AHR	OBS	654.21	657.01	079.4	647.61	795.09	648.41	305.93	V23.7	V27.0	V25.2	300.00	295.70	V15.82
E	1	Z	37	M		AHR	EMR	303.90	305.60	V61.9
E	1	V	18	M		ATH	EMR	311	305.90	E950.9
I	2	V	36	M	885	AHR	PSY	297.3	V62.84	304.20	301.7	401.9	292.84	305.1
E	1	U	30	F		AMA	EMR	296.33	070.70	292.0	304.00	V60.0
E	1	R	61	M		AHR	EMR	780.4	305.60	401.9	V11.8	305.1
E	1	P	32	M		AHR	EMR	305.53	305.61	295.70
I	5	X	32	M	897	AHR	PSY	292.0	304.00	301.7	493.90	295.70
I	1	X	32	M	894	AMA	PSY	292.0	295.70	304.00	301.7	304.20	493.90
E	1	X	33	M		ATP	EMR	V62.84	305.92
E	2	V	33	M		AHR	EMR	295.70	304.31	304.20	301.9
I	2	U	29	M	885	AHR	PSY	295.34	V62.84	345.90	239.89	369.60	278.00	530.81	311	285.9	305.60
E	1	P	28	M		ATA	EMR	303.90	304.00	311	V60.0
E	1	P	42	M		AHR	EMR	304.00	300.00
I	7	R	34	M	885	AHR	PSY	295.70	V62.84	304.21	V85.43	522.5	292.9	305.1	V17.0	278.01
E	1	R	34	M		AHR	EMR	304.20	278.00	V60.0	V60.2
E	3	R	34	M		ATP	EMR	304.20	292.84	292.11
I	11	C	34	M	885	AHR	CSU	295.70	V62.84	278.01	311	298.9	401.9	724.5	305.60
I	1	R	21	M	581	ATA	TRA	879.2	305.00	884.0	873.40	E966	305.60
E	1	P	24	M		AHR	EMR	311	304.80	301.7
E	1	P	24	M		AHR	EMR	304.80	296.90	301.7	V60.2	V60.0	V62.0
E	1	X	19	M		AHR	EMR	295.30	305.90
E	1	X	53	M		AHR	EMR	719.45	304.20	715.90	573.3	295.90	V58.69
I	4	X	49	F	897	AHR	PSY	304.01	292.0	913.0	E885.9	E849.0	250.00	780.39
E	1	X	25	F		AHR	EMR	311	305.90	V62.84
I	2	C	35	F	881	AHR	CSU	311	305.00	305.60	305.20
I	3	U	59	M	975	AHR	HOS	042	491.21	486	401.9	414.8	272.4	414.00	443.9	285.29	305.1	305.60	305.20	V45.81	V15.81
I	6	U	59	M	226	AHR	HOS	425.4	427.1	426.13	427.89	412	042	496	443.9	401.9	305.21	305.60	305.1	V45.81
E	1	U	60	M		AHR	EMR	042	486	786.09	496	305.63	305.1
I	2	X	63	M	066	AHR	NEU	434.91	437.0	729.89	784.51	781.94	447.71	414.11	401.9	070.54	305.63	305.03	V08	V14.0
I	5	C	34	F	897	AHR	DTX	304.00	296.99	292.0	729.1	787.02	625.4	379.43	780.8	780.52	478.19
I	4	O	46	M	885	AHR	PSY	295.34	305.61	997.91
I	3	V	39	M	533	AHR	OTT	821.31	823.10	E965.4	E849.9	493.90	305.1	305.20	305.60
I	2	V	32	F	781	AHR	OBS	643.13	276.8	275.2	648.63	427.89	780.2	648.43	296.32	300.00	305.60	305.40
I	2	P	42	M	885	AHR	PSY	296.50	303.90	304.80	401.9
I	4	P	26	F	131	AHR	OSU	802.4	802.6	995.83	305.60	E960.1	E849.9	873.42
I	3	D	24	M	885	AHR	MED	298.9	282.60	305.00	873.41	304.30	288.60	305.1	401.9	311	305.90	882.0	880.03	881.00	E928.9	E849.9
E	1	P	27	M		AMA	EMR	305.50	305.60	042	V60.0
E	1	P	27	M		AHR	EMR	305.60	305.50	042
E	1	P	27	M		AMA	EMR	780.97	305.90
E	1	P	27	M		ATA	EMR	305.90			4416239
I	7	C	40	M	885	AHR	PSY	295.93	305.03	305.63	V15.81
I	2	O	49	M	313	AHR	MED	786.59	414.00	496	272.0	401.9	V45.81	300.4	305.90
E	1	P	22	M		AHR	EMR	305.90			4608912
E	1	P	35	M		AHR	EMR	304.21	305.51	296.80
E	1	P	35	M		AHR	EMR	304.80	070.70
E	1	P	36	M		ATH	EMR	305.90	V62.84	304.20	304.00	311	300.00	309.81	070.70	910.6	E988.9	E849.9	305.1
E	1	P	36	M		AHR	EMR	296.90	304.30	304.00	305.40	070.70	V60.0	305.1
E	1	P	35	M		AHR	EMR	305.90	789.02
E	1	R	34	M		AHR	EMR	305.00	305.23	305.63
E	1	P	33	M		AHR	EMR	789.00	493.90	305.50
E	1	M	24	M		AHR	EMR	300.9	305.90
I	5	M	24	M	885	AHR	PSY	296.80	V15.81	303.90	304.20
I	3	O	51	F	897	AHR	PSY	292.0	278.00	304.80
I	5	O	51	F	897	AHR	PSY	304.01	292.0
E	1	O	52	F		AHR	EMR	304.00	345.80	305.00	305.1
E	1	P	25	M		AHR	EMR	802.4	850.0	305.1	305.60	E968.2
E	1	P	22	M		AHR	EMR	977.9	305.90	E980.9
I	11	V	46	M	194	AHR	MED	486	008.45	250.62	357.2	707.15	799.4	518.0	790.4	276.50	796.3	728.2	V85.0	305.63	305.03	V12.01	V45.76	V12.69	V15.59	V15.82	V60.0
I	8	P	45	M	208	AHR	MED	518.81	410.91	428.23	348.30	482.9	428.0	404.01	599.0	585.9	305.20	305.90	781.0	V60.3
I	9	P	61	M	252	AHR	HOS	453.41	434.91	428.30	263.9	401.9	303.91	428.0	784.51	781.2	493.90	272.4	786.59	437.0	305.60	V15.81	V85.1	V12.71	V60.0
I	4	Y	40	F	392	AHR	MED	558.9	278.01	V45.86	304.90	305.90	V65.2
I	8	R	32	M	897	AHR	PSY	292.0	304.00	304.10	305.1	338.29	722.6	346.10	V60.0	V62.0
I	19	P	40	M	186	AHR	HOS	511.9	510.9	276.1	305.1	285.29	305.60	097.9	496	V07.0
E	1	P	40	M		AHR	EMR	786.09	511.9	996.79	599.0	305.60	V60.0
I	7	P	40	M	920	AHR	MED	996.69	012.00	288.00	305.61	V60.0	E878.8	E849.9	305.1	493.90
E	1	U	39	M		AHR	EMR	311	305.00	305.70	300.00	780.52	V62.84
I	4	V	29	F	897	AHR	PSY	304.80	304.00	070.70	304.20	V60.0
E	1	V	30	F		AHR	EMR	305.90	276.51	070.70	311	V62.0	V60.0
I	7	X	48	M	885	AHR	PSY	296.20	780.39	305.90	300.00	305.1	V14.5	298.9	303.90
I	3	X	56	M	885	AHR	EMH	296.50	V15.81	162.9	493.90	305.60	305.20	305.1	530.81
I	4	P	40	M	565	AHR	TRA	802.8	801.00	802.4	802.6	305.1	305.20	305.60	E813.2	E849.5	816.01	721.0
E	2	P	37	M		AHR	EMR	311	305.00	304.20
I	4	V	45	M	683	AHR	MED	584.9	403.91	585.5	759.89	782.1	275.41	275.2	275.3	276.69	285.21	305.63	305.1	V13.02	V15.88	V16.1	V16.6	V17.49
E	1	P	36	M		AHR	EMR	311	305.60	V62.0	V61.9	V60.0	V15.05	V15.08
E	1	O	50	M		AHR	EMR	295.30	304.80	V68.1
I	4	O	50	M	885	AHR	PSY	295.34	401.9	305.1	305.00	305.60	305.30	305.90
E	1	P	40	M		AHR	EMR	786.52	401.9	250.00	305.00	305.60	278.00	V85.36	E975
I	2	P	34	M	316	AMA	MED	423.9	070.70	304.20	305.00	305.1	305.20
I	20	P	57	M	456	AHR	TRA	805.2	805.4	860.4	861.22	861.21	807.08	807.2	802.4	802.6	802.8	810.02	E884.9	E849.8	291.0	305.01	599.71	276.8	275.41	600.01	737.10	305.60	305.20	305.1	V12.79	V15.59	V60.0
E	2	P	18	M		AHR	EMR	296.80	304.80	V61.9	V60.2	V60.0	V62.0
E	1	P	57	M		AHR	EMR	847.1	414.00	305.00	305.1	305.20	305.60	E988.9
E	1	P	23	M		AHR	EMR	312.9	304.21	304.31	296.80	314.01
E	1	P	23	M		AHR	EMR	305.60	296.90
I	10	P	24	M	885	AHR	PSY	296.90	301.7	V62.84	V15.81	305.60	305.1	V60.0	V61.42	V17.0
E	1	P	34	M		AHR	EMR	789.04	305.60	305.00	305.1
E	1	R	35	M		AHR	EMR	530.81	787.01	401.9	311	491.0	305.1	305.63	553.3
E	1	P	42	M		ATA	EMR	300.4	305.61	305.20	305.00	V62.0	V60.0
I	7	C	42	M	885	AHR	CSU	296.20	305.60	V60.0
E	1	U	28	F		AHR	EMR	616.10	305.60	786.50	305.1
I	6	Y	58	M	885	ADC	PSY	298.9	305.60	V15.52	V62.0	781.2	781.0
E	1		25	M		AMA	EMR	965.01	E850.0	E849.9
E	1	P	32	M		AHR	EMR	786.59	305.60	305.1
E	1	P	23	M		AHR	EMR	292.12	304.31	799.9	305.60
I	2	O	50	M	885	AHR	PSY	296.33	292.84	304.20	300.00
E	2	P	30	M		ATP	EMR	292.0	304.31	304.00
I	1	C	30	M	897	AHR	CSU	292.0	304.00	304.30
E	1	P	30	M		AHR	EMR	724.3	305.50
E	1	P	31	M		AHR	EMR	698.9	305.00	304.10	338.29	724.2	305.60	304.00
E	1	P	31	M		AHR	EMR	295.30	303.90	304.30	304.20	250.90	V60.0
E	1	P	45	M		AHR	EMR	V68.1	305.00	305.60	296.80	V60.0
E	1	P	45	M		AHR	EMR	303.01	304.21	304.31	304.10	799.9	305.1	784.0
I	2	M	32	M	894	AMA	PSY	304.01	304.20	304.31	303.91	291.81	054.9	292.0	070.54	305.1	V60.0
E	1	M	32	M		AHR	EMR	303.90	304.20	304.00	309.81	070.70
E	1	Y	33	M		AHR	EMR	311	303.91	305.90
E	1	U	26	M		AHR	EMR	304.30	304.20	292.84	291.89
E	2	P	28	M		ATA	EMR	298.9	295.70	304.20	303.90
E	1	R	28	M		ATH	EMR	298.9	305.00	305.61	V60.2	V60.0
I	13	R	28	M	885	AHR	PSY	295.30	304.30	304.90	305.60	729.81	V15.04
E	1	P	33	M		AHR	EMR	304.00	300.01	305.1	918.1	E928.9	E849.9
I	4	P	33	M	208	ATP	TRA	518.52	486	296.23	296.7	V62.84	304.71	919.0	E958.5	E849.5	305.1	275.2	276.8	275.41
E	1	P	33	M		ATP	EMR	305.50	918.1	E928.9	E849.9
I	1	P	34	M	894	AMA	HOS	305.50	728.88
E	3	O	58	F		AHR	EMR	401.9	304.90
E	1	O	47	F		AHR	EMR	305.50			4507775
I	5	U	49	F	181	ADB	MED	162.9	198.3	198.5	338.3	305.90	V08	305.1	V45.77	V15.3
I	8	U	49	F	055	AHR	HOS	198.3	198.5	162.9	305.60	305.1	280.9	V08	305.90
E	1	P	57	M		AHR	EMR	305.1	304.20
I	5	C	29	M	885	AHR	CSU	298.9	296.80	305.00	305.20	305.60	V61.9	V62.0
I	4	C	30	M	885	AHR	CSU	295.32	298.9	305.20	305.60	401.9
I	4	O	68	F	640	AHR	FAC	276.1	262	799.4	276.8	305.90	401.9	272.4	728.2	250.92	530.81	V17.3	V17.49	780.97
E	3	P	52	F		AHR	EMR	296.80	300.00	305.20	305.60	296.90	244.9
I	6	V	52	F	897	AHR	PSY	292.9	304.20	244.9	272.4	297.1	304.30	301.7	493.90	300.00
E	1	V	52	F		AHR	EMR	784.0	338.29	724.5	272.4	244.9	295.90	305.1	305.20	305.60	V12.69
E	1	P	52	F		AHR	EMR	311	304.30	304.20	493.90	272.4	244.9	305.00	401.9	V60.0
E	1	P	33	M		AHR	EMR	295.30	305.00	305.60	V60.0
I	2	P	52	F	194	AHR	MED	486	584.9	305.60	280.9	276.51	276.8	V08	V88.01	380.4
I	1	P	48	M	563	AHR	OTT	823.02	996.49	E814.7	V60.0	V14.2	305.1	298.9	305.60
E	1	P	48	M		AHR	EMR	305.00	295.30	304.90	401.9	V60.0
E	1	P	56	F		AHR	EMR	780.97	401.9	305.90	300.00
I	5	U	34	F	897	AHR	PSY	292.84	305.60	293.81
I	6	P	34	M	885	AHR	PSY	296.20	V62.84	304.80	V62.5
I	6	M	62	M	885	AHR	PSY	296.44	V15.81	305.1	305.60	401.9
I	14	X	45	F	975	AHR	MED	042	136.3	112.0	799.4	288.00	305.61	276.7	V85.0	285.29	496	401.9	787.91	789.06	790.4	783.21	V15.81	V60.0
I	5	X	45	F	974	AHR	MED	042	428.23	486	425.4	305.60	285.29	799.02	793.11	305.1	790.6	401.9
I	5	X	45	F	974	AHR	CON	042	428.23	486	518.83	425.4	493.22	402.91	414.01	785.0	305.60	272.4	305.1	728.2
E	1	P	43	F		AHR	EMR	295.30	303.91	493.90	305.60	305.20	V62.0	V60.0	V62.81
E	1	R	43	F		AHR	EMR	295.30	304.20	493.90	V14.8	V15.04	V60.0
E	1	R	43	F		AHR	EMR	295.30	305.00	304.20	493.90	V60.0
E	1	X	15	F		AHR	EMR	303.00	780.97	305.60	305.20	599.0
I	16	M	25	M	885	AHR	PSY	295.30	V15.81	278.00	301.7	305.60	305.21
I	42	M	25	M	885	AHR	PSY	295.34	312.30	301.7	300.00	278.00	304.31	304.20	305.1	V85.38	V15.81
E	1	P	37	F		AHR	EMR	525.9	305.1	305.60	305.20
E	1	U	56	M		AHR	EMR	789.06	577.1	304.00
E	1	U	56	M		AHR	EMR	304.20	304.00
E	1	P	45	M		AHR	EMR	846.0	250.00	305.1	305.60
I	2	U	48	M	885	AHR	PSY	296.33	305.50	401.9
I	4	C	22	M	897	AHR	CSU	292.84	305.50	V62.84	V60.0	298.9	305.00	301.7	401.9
E	1	R	48	F		AHR	EMR	296.33	305.61	309.81
E	1	R	48	F		AHR	EMR	311	305.60	305.1
I	11	V	48	F	974	AHR	MED	486	577.0	042	011.90	288.3	112.0	577.1	296.50	V07.0	790.6	782.1	574.20	309.81	401.9	528.5	789.01	305.60	285.9	V26.51	V17.0	575.8	564.00	338.29	724.2
I	1	U	27	F	781	AMA	OBS	648.93	578.9	V23.7	654.23	649.03	V15.41	648.23	285.9	V64.2	648.43	305.60
I	3	U	43	M	948	AHR	FAC	338.3	197.7	153.3	305.1	285.22	305.20	789.00	305.60	780.52	V16.3	V44.3	564.09	E937.9	V87.41
I	7	U	43	M	389	AHR	MED	560.9	153.9	799.4	197.7	599.0	285.29	560.89	276.8	305.20	305.1	305.60	V44.3	V85.22
I	8	U	43	M	436	AHR	MED	197.7	153.9	560.9	799.4	112.0	789.59	304.01	596.1	338.3	285.22	305.1	305.20	V44.3
I	2	U	43	M	375	AHR	FAC	153.9	591	276.2	197.7	197.0	423.9	273.8	285.22	V44.3	V15.82	305.20	V16.3	793.19	305.90	275.41	V49.86	V15.81	783.0
E	1	P	58	F		AHR	EMR	296.33	303.91	401.9	304.23
E	1	P	22	M		AHR	EMR	845.00	305.00	305.1	305.60	305.20	E885.9
I	1	M	38	F	101	AHR	NRS	345.90	305.20	V11.0	305.50
E	1	P	37	M		AMA	EMR	305.90			4223239
E	1	P	26	M		AHR	EMR	300.00	305.90	785.1
E	1	Y	34	F		AHR	EMR	965.09	785.1	784.0	E980.0	E849.0
E	2	X	27	M		AHR	EMR	300.00	304.00	799.9
I	6	X	27	M	897	AHR	PSY	304.00	292.0	304.30	304.20	304.10	298.9	305.00
I	7	X	27	M	897	AHR	PSY	304.01	304.21	304.30	305.01	292.0	305.40	305.1
I	3	X	63	M	190	AHR	HOS	491.21	518.81	428.31	428.0	250.02	305.60	401.9	285.9	V12.53	V15.81	V13.01	V15.82	V58.67
I	3	C	28	F	885	AHR	PSY	295.32	304.23
E	1	D	51	M		AHR	EMR	780.39	786.50	496	401.9	305.1	305.00	305.60
I	6	X	63	M	190	AHR	HOS	491.21	486	584.9	276.2	799.02	276.8	285.9	250.00	305.60	V58.67
I	8	C	33	M	897	AHR	PSY	304.00	304.10	292.89	292.0	303.90	305.20	V60.0
E	1	X	16	M		AHR	EMR	980.9	305.90	E980.9
E	1	P	45	M		AHR	EMR	847.0	305.1	305.60	V60.0	E968.9	E849.5	E000.9
E	2	P	45	M		AHR	EMR	298.9	304.80
I	6	M	41	M	885	AHR	PSY	295.34	296.7	345.90	V08	V15.81	V60.2	305.90
E	1	X	36	M		AHR	EMR	698.8	722.2	785.1	785.0	305.63	305.1	E928.9
I	7	X	55	M	885	ATD	PSY	296.32	456.1	287.5	303.90	305.60	070.54	571.5	V08	305.20
I	7	X	55	M	885	ATA	PSY	296.32	571.2	303.90	305.60	305.20	287.5	288.00	401.9	272.4	070.54	305.1	V60.0
E	1	R	53	M		AHR	EMR	296.34	305.20	305.60
E	1	R	53	M		AHR	EMR	486	786.2	780.60	304.20	592.0	562.10
E	1	R	53	M		AHR	EMR	295.70	304.80	V60.0	530.81	305.1	305.20	305.60
I	4	P	50	M	248	AHR	CAA	410.01	414.01	427.41	427.1	305.61	780.39	997.1	401.9	305.1	305.00	E879.0	E849.7
E	1	U	29	M		AHR	EMR	311	305.90
E	3	P	43	M		AHR	EMR	305.00	305.60	296.33	799.9	345.80
E	1	P	49	F		AHR	EMR	300.00	296.7	285.9	305.20	305.50	305.60
I	3	P	49	F	885	AHR	MED	296.23	V62.84	300.00	305.60	305.40	305.20	305.00
I	7	P	34	F	682	AHR	MED	584.5	348.30	728.88	276.9	276.1	707.00	707.20	276.52	305.90	276.8	919.0	389.9	305.1	275.41	298.9	V60.0	309.81	305.60	295.90	994.2	E904.1	E968.8
E	1	R	38	F		AHR	EMR	304.00	311	309.81
E	3	P	26	M		AHR	EMR	304.80	401.9	311
E	1	P	43	M		AHR	EMR	305.00	304.31	304.20	301.7	312.30
E	1	D	28	M		AHR	EMR	V70.1	305.00	V62.84	305.1	305.60	305.20	305.40	V62.0
E	1	R	62	M		AMA	EMR	295.32	305.60	V60.0
E	1	P	29	M		AHR	EMR	304.80	305.1
E	1	P	29	M		AHR	EMR	311	304.80
I	2	V	22	M	605	AHR	TRA	876.0	305.60	877.0	E966
I	6	M	29	F	894	AMA	PSY	292.84	V62.84	304.20	304.00	301.83	V62.0	296.80	V12.04
E	1	M	29	F		AHR	EMR	301.83	292.11	305.61	304.00
I	6	U	53	M	975	ATD	HOS	042	799.4	298.9	263.0	290.40	437.0	783.7	781.2	781.3	272.4	305.60	305.00	305.1	780.79	285.29	V12.54
I	4	P	26	F	885	AHR	PSY	296.30	V62.84	965.09	E950.0
E	1	P	23	M		AHR	EMR	305.90	784.0	782.0	305.60	305.70	305.1
E	1	R	55	M		AHR	EMR	296.20	303.90	305.60	401.9	530.81	V62.84
E	1	P	33	M		AHR	EMR	304.80	304.31	304.20	304.00	070.70	V60.2
E	1	R	27	F		AHR	EMR	311	V62.84	305.90
E	1	V	24	F		AHR	EMR	648.33			1590901
E	1	P	24	F		AHR	EMR	V72.42	300.00	V11.1	655.53	304.60
I	1	O	53	M	313	ATP	CAA	786.50	V62.84	296.50	305.60	250.00	305.00	V60.0	V62.0	715.94
I	7	O	53	M	897	AHR	PSY	292.84	296.80	300.02	250.00	401.9	716.90	304.20	304.30	303.90	V14.0
E	3	O	53	M		AHR	EMR	296.50	305.60	312.31	250.00	305.1	305.00
E	1	P	23	M		AHR	EMR	311	305.00	305.61	305.30	305.50	276.8	305.1
E	1	P	33	M		AHR	EMR	303.90	799.9	305.90
I	17	V	55	M	897	AHR	PSY	305.00	305.61	295.30
E	1	M	50	M		AHR	EMR	296.80	305.90
I	4	M	50	M	885	AMA	PSY	296.64	V62.84	305.00	305.60	305.1
E	1	P	46	M		AHR		V70.1	298.9	305.00	305.92
I	7	X	61	F	885	AHR	PSY	295.34	250.90	997.91	593.9	305.63
I	2	Y	26	M	917	ATA	MED	969.4	518.81	507.0	348.31	296.33	345.80	970.81	965.00	989.9	E950.4	E950.0	E950.9	E849.0	288.60	722.52	300.00
E	1	P	22	M		AHR	EMR	784.0	780.52	305.70	305.20	305.1
I	10	U	31	F	596	AHR	MED	694.4	692.9	284.19	276.0	263.9	288.00	054.9	275.41	599.0	250.00	054.10	311	285.29	V85.1	780.61	041.11	276.8	783.21	305.1	305.60	V15.81
I	1	U	31	F	975	ATI	PSY	042	296.33	112.0	250.90	304.20	276.51	276.8
I	1	X	25	F	546	AHR	HOS	710.0	276.0	729.1	300.00	276.7	719.40	311	305.40
I	9	U	26	F	547	AHR	HOS	710.0	054.9	300.00	729.1	305.1	787.20	528.9	304.00	V65.2	782.1	338.29
E	3	P	51	F		AHR	EMR	305.00	304.20	311	079.53	070.70	997.91	304.00
I	7	C	51	F	885	AHR	PSY	296.90	291.81	304.00	304.20	V60.0	V62.0	V08	070.70	V61.9	V60.2	303.90
E	1	P	44	M		AHR	EMR	311	305.20	305.60	305.90
I	6	P	49	M	895	AHR	PSY	303.90	291.81	305.60	V60.0	401.9	389.9	305.1	305.20	293.83
I	4	U	55	F	885	AHR	PSY	295.34	070.30	V08	305.61
I	2	U	56	F	897	AHR	PSY	292.9	305.60	070.30	295.30	V08	V15.81	V62.5
I	20	U	56	F	492	AHR	MED	824.0	823.00	823.22	799.4	042	E814.7	E849.5	E001.0	276.1	285.1	599.0	295.32	707.05	707.22	276.8	285.29	311	401.9	723.5	873.0	920	331.83	305.00	305.63
E	1	M	50	M		AHR	EMR	493.90	305.1	305.00	305.60	305.20
E	1	U	49	F		AHR	EMR	042	465.9	305.60
I	4	U	50	F	976	AHR	MED	042	481	458.9	786.50	787.01	311	305.90	V15.81	786.05	786.2	070.54
E	1	X	44	F		AHR	EMR	780.39	042	305.60	694.4
I	1	R	35	M	195	AHR	MED	486	285.9	305.20	305.60	305.00	305.1	296.90	V15.81	V60.0
E	1	P	35	M		AHR	EMR	789.02	789.03	305.00	305.60	305.1	305.90
E	1	P	35	M		AHR	EMR	296.90	305.00	305.61	292.11	V60.0	305.1
E	1	X	44	F		ATA	EMR	292.11	305.60	295.90	304.30	296.80	079.53	250.90	997.91	278.00
I	6	M	35	M	885	AHR	PSY	295.70	V15.81	295.32	305.90
I	7	V	52	M	885	AHR	PSY	296.50	V62.84	272.4	V08	285.9	305.1	303.90	305.20	304.23	301.83	294.9	309.81
I	3	V	52	M	977	AHR	MED	042	296.50	309.81	303.90	305.20	305.60	305.1	305.00	276.51	787.01	787.91
E	1	X	34	F		AHR	EMR	786.52	305.90	V65.2
I	3	C	20	F	885	AHR	CSU	296.20	V62.84	042	305.61	305.71	305.21	292.84	300.00	493.90	305.1	V15.81	V60.0
E	1	X	20	F		AHR	EMR	305.91	382.00	599.0	786.50	V72.41
E	1	X	20	F		AHR	EMR	382.00	599.0	780.60	305.1	305.20	305.60	493.90	V08	V72.41	V58.69
I	4	U	21	F	535	AHR	PED	808.41	042	112.0	493.92	E928.8	461.9	692.9	311	305.63	305.00	313.81
E	1	U	61	M		AHR	EMR	729.5	715.90	272.4	274.9	305.00	305.1	305.60	E849.0	E016.1
E	1	P	52	F		AHR	EMR	311	305.00	780.39	305.60	305.1	V08
I	1	V	52	F	977	AHR	MED	079.99	042	305.61	070.54	285.9	110.3	288.50	112.1	690.10	795.01	305.1	V60.0	V12.09
E	1	P	27	F		AHR	EMR	292.0	304.00	V17.0	305.1	E956	E849.9
I	4	C	50	M	885	AHR	PSY	295.34	305.1	305.60	305.20	V15.81
E	1	R	44	M		AHR	EMR	305.00	305.61	311	070.70	305.50	305.1	V08	V60.0
I	5	R	44	M	885	AHR	PSY	295.70	V08	070.70	305.1	305.00	305.60
I	25	M	54	F	956	ATD	TRA	823.22	820.21	824.2	801.26	860.0	807.09	861.21	802.4	802.6	802.8	951.2	E814.7	E849.5	802.0	810.00	811.03	873.52	873.51	912.0	923.11	518.51	285.1	338.18	276.1	276.8	623.9	070.32	070.54	296.80	303.90	305.60	305.1	V15.81
I	1	X	21	F	897	AHR	PSY	292.84	305.00	V62.84	296.80	305.71	304.31	301.9	V15.81	780.52	305.1
I	3	V	27	F	392	AHR	HOS	789.05	305.20	305.60	305.50	623.5
I	14	X	37	M	885	ARU	PSY	298.9	301.7	304.00	599.0	041.49	344.1	907.2	E969	E849.9	707.07	707.24	707.03	707.05	707.09	707.22	338.29	724.5	250.00	401.9
E	1	P	52	F		AHR	EMR	784.0	401.9	305.61	305.1
E	1	P	58	M		AHR	EMR	553.20	401.9	V14.0	305.60
I	1	M	25	M	894	AMA	MED	291.81	303.90	V64.2	305.90
E	1	X	30	M		ATP	EMR	298.9	295.30	305.61	250.91	278.00	V58.69
I	4	X	30	M	885	AHR	PSY	295.34	305.61	250.01	401.9	278.00	305.1	V85.1	V62.0
E	1	O	51	M		AHR	EMR	296.80	305.63	305.23	305.03	V15.82
E	1	D	16	M		AHR	EMR	345.80	305.00	305.1	305.90
E	1	X	17	F		ATP	EMR	300.9	311	977.9	305.90	E950.5
E	1	P	35	M		AHR	EMR	274.00	305.00	305.1	305.60	305.50	V08	V62.0	V60.0
I	1	P	36	M	641	AHR	MED	251.2	780.2	V08	070.70	305.60	305.50	305.1
E	1	V	34	M		AHR	EMR	305.60	305.1
I	5	P	40	M	895	AHR	PSY	291.81	303.91	401.9	305.60	311
I	6	X	48	F	885	AHR	PSY	296.24	V62.84	969.09	E950.3	E849.0	291.0	303.91	493.92	276.8	917.0	E920.8	E849.8	305.22	305.42	300.00	305.1
E	1	U	49	F		AHR	EMR	493.90	305.1	305.00	305.60
I	3	U	55	M	885	AHR	PSY	295.12	305.61	303.91	493.90	V60.0	V14.0
E	3	U	24	M		AHR	EMR	314.01	493.90	311	303.90	305.60	305.1	V60.0
E	1	U	24	M		AHR	EMR	292.84	305.60	V60.0
E	1	U	24	M		AHR	EMR	303.91	305.61	311	304.80	493.90	V60.0
I	4	D	65	M	200	ADC	TRA	958.7	807.05	296.22	860.0	920	810.00	305.90	E968.9	276.8	401.9
I	6	P	23	M	897	AHR	PSY	292.84	305.60	V62.84	296.30	295.70	305.00	305.20	305.1	300.89
E	1	X	30	F		AHR	EMR	295.70	303.91	304.31	304.20	304.80	799.9	285.9	535.50	610.1	V60.2	V60.0	V62.0	V62.81
E	1	P	25	M		AHR	EMR	300.00	305.60	786.50
E	1	P	27	F		AHR	EMR	292.0	304.00	300.00	401.9	V45.73
E	1	P	27	F		ATH	EMR	305.50	296.90	401.9	530.81
I	1	P	27	F	897	AHR	HOS	292.0	304.00	997.91
I	6	R	27	F	897	AHR	PSY	292.0	304.00	304.10	305.20	311	300.00	V10.52	V45.73	V15.41	401.9
I	7	Y	29	F	897	AHR	PSY	292.11	304.20	295.30	305.60	292.84
I	4	X	30	F	885	AHR	PSY	298.9	780.52	304.21	V15.81
E	1	X	30	F		AHR	EMR	295.30	305.60	V62.84	305.1	V11.0
I	9	M	30	F	897	AHR	PSY	305.60	295.34	V15.81	305.20
E	2	M	30	F		AHR	EMR	292.11	305.60	305.00
I	5	M	30	F	885	AHR	PSY	295.34	V15.81	V62.84	305.00	305.1	305.20	305.60
I	5	M	30	F	885	AHR	PSY	295.34	305.61	305.20	305.00	305.1	V60.0	V15.81
I	9	M	30	F	885	AHR	PSY	295.34	V15.81	V62.84	305.00	305.1	305.60	305.20	V14.0
E	1	P	41	F		AHR	EMR	780.97	305.40
E	1	P	41	F		ATP	EMR	292.0	304.00	305.1
I	8	R	41	F	897	AHR	PSY	292.0	304.01	304.70	305.90	305.40	791.0	070.70
I	7	R	41	F	897	AHR	PSY	292.0	304.00	304.10	070.70	791.0
E	1	P	41	F		AHR	EMR	296.90	304.80	070.70	042
I	5	U	45	F	885	AHR	PSY	296.80	599.0	345.90	309.81	493.90	V08	V15.52	V61.8	V15.81	780.52	305.20	305.60	305.40	305.50
I	1	U	45	F	885	AHR	PSY	296.80	042	305.60	345.90	493.90	V60.0
E	1	M	51	M		AHR	EMR	296.30	303.90	305.60	300.01	493.90	401.9	305.1	296.80
E	1	M	51	M		ATA	EMR	311	305.00	305.60	401.9	493.90
E	1	M	52	M		AMA	EMR	300.00	305.00	305.60	305.20	305.50	305.1	V69.4
E	1	M	52	M		AHR	EMR	535.00	311	300.00	401.9	493.90	305.00	305.1	305.60	305.20	785.0	V62.84
E	1	P	52	M		AHR	EMR	296.80	305.00	305.60	535.00	305.50	305.1	401.9	V62.84
I	7	M	52	M	885	AHR	PSY	296.54	292.84	304.20	303.90	401.9
E	1	M	52	M		AHR	EMR	304.80	295.70	401.9
E	1	M	52	M		AHR	EMR	295.70	305.61	401.9
I	5	V	22	M	885	AHR	PSY	295.70	304.80	311
I	3	V	22	M	897	AHR	PSY	292.0	304.00	305.60	V60.0
E	1	P	22	M		AHR	EMR	V70.1	291.89	304.00	303.90	304.10	V60.0
I	4	C	23	M	885	AHR	CSU	296.20	304.81	V60.0	965.01	E850.0
E	1	P	38	M		AHR	EMR	305.00	780.97	305.60	305.20
E	1	P	38	M		AHR	EMR	305.60	291.89	305.00	292.84	305.1	V14.8
E	1	U	46	F		AHR	EMR	298.9	305.60	305.00	780.39	V08	305.1
I	5	U	47	F	897	AHR	PSY	291.81	305.61	079.53	295.30	345.80	305.00	493.90	070.70	997.91
E	1	U	47	F		AHR	EMR	345.80	079.53	291.81	305.61	070.70	295.30
I	2	U	47	F	101	AHR	HOS	780.39	288.00	V08	305.60	275.2	V15.81	070.70	305.1	493.90
I	2	X	66	F	690	AHR	HOS	599.0	496	401.9	295.90	250.00	305.60	781.2	V60.0	V46.3
E	1	P	28	M		ATP	EMR	965.01	E850.0	305.00
E	1	P	28	M		AHR	EMR	304.00	305.1	301.7	V60.0
I	3	H	53	M	885	AHR	PSY	298.9	301.7	304.30	311	250.00	401.9	304.23	V49.75	V60.0	V15.81
E	1	P	24	M		AHR	EMR	295.70	301.83	V08	305.63	305.73	V14.0	V14.2	V14.8
E	1	P	57	M		AHR	EMR	401.9	305.50
I	1	C	48	M	918	AHR	MED	970.81	305.00	786.59	305.60	794.31	E854.3	305.1	789.00	V08	311	795.51	E849.0
E	1	P	48	M		AHR	EMR	296.30	292.84	305.60	305.00	301.7	493.90	412	V08	V60.2	V60.0	V61.9	V15.89
E	1	P	48	M		AHR	EMR	786.50	305.60	V08	786.2	305.1
E	1	X	58	M		AHR	EMR	780.4	V49.75	401.9	250.00	305.1	305.53
E	1	X	58	M		AHR	EMR	304.00	250.00	303.90	305.1
E	1	X	46	F		AHR	EMR	304.70	V08	V12.54	530.81	272.4	V60.0	305.1
E	1	X	46	F		AHR	EMR	304.80	298.9	042
E	1	P	19	M		AHR	EMR	969.72	785.1	305.70	305.00	E950.3	E849.0	305.1
I	4	Y	46	F	207	X	MED	518.81	427.5	584.5	507.0	348.82	348.1	276.0	780.39	V45.01	493.90	305.60	V12.54	403.90	585.3	427.89
I	3	P	23	M	897	AHR	PSY	303.90	304.30	304.80
E	1	X	57	F		AHR	EMR	296.35	304.20	303.90	401.9	530.81	V10.3	V14.0	V14.8
E	1	D	17	M		AHR	EMR	553.1	305.1	296.80	305.60	305.20
I	3	U	29	F	766	AHR	OBS	659.71	305.60	660.21	654.21	648.41	792.3	V27.0
E	1	P	45	M		AHR	EMR	292.9	304.80	301.10	070.70	079.53	401.9	V60.2	V62.0
E	1	P	27	F		AMA	EMR	305.90			2267889
E	1	M	90	M		AHR	EMR	969.4	305.90	E853.2
E	1	U	42	F		ATP	EMR	V62.84	977.9	305.90	E958.9
E	2	P	19	M		AHR	EMR	305.90	305.00	305.61	304.31
I	2	Y	21	M	897	AHR	PSY	304.00			4154682
E	1	Y	21	M		AHR	EMR	304.00	493.90
E	1	Y	21	M		ATA	EMR	304.00	493.90
E	3	Y	22	M		AHR	EMR	304.00	493.90	311
E	1	Y	22	M		AHR	EMR	304.80	799.9
I	4	Y	22	M	897	AHR	PSY	304.01	296.90	292.0	305.60	301.7	493.90
E	1	Y	22	M		AHR	EMR	304.00	304.80	301.7	V60.2
E	1	P	24	M		AHR	EMR	490	305.20	305.60	305.00
I	3	Y	21	M	501	AHR	ORH	881.20	903.3	955.2	883.0	955.6	882.1	883.1	E920.8	E849.9	V08	305.50	305.1	V90.81	V62.0	311
I	22	O	60	M	064	AHR	THC	432.1	434.11	427.1	V43.21	425.4	287.5	342.90	585.3	428.42	428.0	784.3	414.8	250.00	V58.67	272.4	327.23	296.80	403.90	275.2	292.84	305.90	V43.3	V15.88	V15.86	285.9	780.97	780.79
I	10	M	34	M	885	AHR	PSY	295.74	V62.84	311	300.09	305.90
E	1	P	39	M		AHR	EMR	722.52	724.3	319	305.1	305.60	305.20	795.51
E	1	P	34	M		AHR	EMR	305.60	292.11	305.20	305.00	305.1	305.70	780.52	V62.84
E	1	R	34	M		AHR	EMR	295.30	304.20
E	1	R	35	M		AHR	EMR	305.60	304.20	305.00	304.31	309.81	295.30	301.7
I	9	U	49	M	885	AHR	PSY	295.34	V62.84	250.00	401.9	V08	692.9	305.1	305.62	V60.0
E	1	P	37	F		AHR	EMR	305.00	311	305.1	305.60
I	2	X	14	F	885	ATR	PSY	296.90	995.53	312.81	304.30	305.60	305.30
I	2	U	14	F	885	AHR	PSY	296.90	V62.84	312.81	304.30	304.20	305.30	V62.81	V17.0	V15.41
E	1	P	28	M		AHR	EMR	785.1	780.4	305.60	305.00	305.70
I	8	Z	20	M	885	AHR	PSY	296.80	304.80
E	1	R	38	M		ATA	EMR	300.9	291.0	305.00	305.90
I	2	R	38	M	894	AMA	PSY	291.81	303.90	304.40	304.20	311
E	1	R	38	M		AHR	EMR	298.9	304.20	303.91	305.01	305.1	799.9
E	1	R	38	M		ATA	EMR	311	305.60	305.20	305.50	V62.84	V60.0
I	7	P	39	M	885	AHR	PSY	298.9	780.39	V62.84	291.81	303.90	304.30	304.20	305.40	292.84	301.7	311
E	1	S	29	F		ATA	EMR	305.50	V62.84	300.00	599.0
I	2	P	21	F	885	AHR	PSS	298.9	295.32	304.80	305.20
I	3	U	40	F	918	AHR	MED	964.2	280.9	599.71	305.60	305.1	790.29	V08	E858.2	E849.0	793.11
I	10	P	53	M	881	AHR	PSY	311	333.4	V62.84	530.81	V60.0	726.33	070.70	455.6	V45.89	V15.59	305.1	304.00	305.20	303.91	305.60
E	1	P	20	M		AMA	EMR	780.39	305.90
E	1	U	49	M		AMA	EMR	305.90			4601733
I	2	U	32	F	885	AHR	PSY	295.32	304.21	780.79	305.1	V60.0	V14.8
E	1	U	33	F		AHR	EMR	780.1	305.62	V11.1
I	2	U	33	F	885	AHR	PSY	295.34	305.60	V15.81
E	1	U	33	F		AHR	EMR	295.70	296.80	305.20	305.60
E	1	U	33	F		AHR	EMR	V70.2	298.9	305.60	295.94
E	1	U	33	F		AHR	EMR	296.80	305.60
E	1	P	24	F		AHR	EMR	977.8	305.90	E858.8
E	1	H	29	F		AHR	EMR	305.90			4562689
E	1	P	63	M		AHR	EMR	891.0	401.9	414.01	V12.54	305.00	305.60	305.20	496	E920.1	E849.0
I	2	X	47	M	885	AHR	PSY	295.70	296.80	V08	305.20	304.23
I	5	V	38	M	885	AHR	PSY	295.34	V08	305.00	305.1	305.63	305.20
I	5	M	36	M	975	AHR	HOS	042	304.21	323.9	250.92	275.2	722.10	719.45	V45.69
E	1	U	18	M		AHR	EMR	780.2	305.70	305.20
I	4	Y	24	F	885	AHR	PSY	296.50	V62.84	704.9	305.60	305.20
I	4	Y	24	F	885	AHR	PSY	296.7	305.90
I	6	V	51	M	897	AHR	PSY	303.91	304.20	291.81	311	401.9	305.1	V12.51	V10.06
E	2	R	52	M		AHR	EMR	311	300.00	305.1	305.60	525.9	V62.84	V44.2
E	1	Y	23	M		AHR	EMR	298.9	304.31	799.9	304.90	493.90
E	1	P	45	M		AMA	EMR	305.50	214.9	250.00
I	6	V	61	M	897	AHR	PSY	303.01	304.31	305.60	070.54	401.9	250.00	719.46	338.29	305.1	V15.52	V60.0
E	1	X	62	M		AHR	EMR	V68.1	345.90	304.80
I	7	Y	44	M	885	AHR	PSY	296.82	V15.81	305.1	969.4	E950.3	V60.0	724.5	305.63
I	8	C	27	M	881	AHR	PSY	311	304.90	780.50
E	1	P	32	M		AHR	EMR	292.0	305.50	292.84	300.00	780.96	V61.9	V62.0
I	3	R	32	M	897	AHR	PSY	304.01	304.11	311	292.0	070.54	305.1	305.20	V60.0	V15.81
E	1	D	31	F		AMA	EMR	300.00	305.00	311	305.20	305.60	305.1	V15.81	V62.84
I	4	Y	24	M	885	AHR	PSY	296.7	305.90
E	1	P	48	M		AHR	EMR	300.4	301.9	304.20	304.30
I	6	X	54	F	437	AHR	SUR	197.7	295.70	401.9	787.01	V15.82	V08	V10.06	V44.2	V45.89	V87.41	305.63	V15.81	338.3
I	12	X	54	F	375	AHM	PAL	197.4	560.89	799.4	197.7	198.5	783.0	V85.0	296.80	401.9	V08	338.3	793.11	300.00	305.63	V44.2	V49.86	V15.82	V10.06	V15.81
I	7	R	50	M	897	AHR	PSY	303.91	305.60	291.81	305.20	311	300.00	401.9	070.54	V15.82
I	6	R	50	M	897	AHR	PSY	303.91	305.60	291.81	070.54	401.9	V45.89	V12.49	780.52	305.20
I	7	U	49	M	310	AHR	HOS	427.31	008.8	427.32	278.00	305.90
E	1	P	22	F		AHR	EMR	965.00	E980.0	E849.9	305.1	305.50
I	3	P	51	F	305	AHR	MED	401.9	342.90	729.89	782.0	780.79	V17.49	272.4	278.00	305.1	305.60	443.9	V12.54	V15.81	V17.1	V18.0
E	1	P	37	M		AHR	EMR	305.00	311	305.60	530.81	V60.0
E	1	P	23	M		AHR	EMR	V70.1	291.3	303.90	305.70	305.60	305.20	V61.9	V62.0
I	6	D	24	M	885	AHR	PSY	296.7	304.20	304.30	V08	V15.81
I	4	U	33	M	885	AHR	PSY	296.90	305.60
E	1	P	54	M		AHR	EMR	401.9	782.3	305.60	305.20	305.1	V60.0
E	1	U	24	M		AHR	EMR	304.31	305.00	305.60
E	1	P	24	M		AHR	EMR	305.90			4541782
E	1	P	24	M		AHR	EMR	724.2	305.70
E	1	C	35	F		AHR	EMR	729.81	V08	295.90	V19.8	305.1	616.10	096	787.91	521.00	305.60	724.5	493.90	614.3
I	7	C	21	F	897	ADC	CSU	292.84	305.60	305.21	296.80	493.90
E	1	P	48	M		AHR	EMR	719.41	719.45	401.9	V58.67	V15.81	305.60	305.1	V17.49
E	1	P	48	M		AHR	EMR	780.96	278.00	250.00	401.9	305.60	305.1
E	1	Z	31	M		AHR	EMR	305.50			4297844
I	3	U	21	M	885	AHR	PSY	295.30	304.90
I	7	U	21	M	885	AHR	PSY	295.34	304.90
E	1	U	22	M		AHR	EMR	300.00	304.20	295.32	319
I	7	U	22	M	101	AHR	MED	780.39	295.34	V15.82	305.91
E	1	X	31	F		AMA	EMR	786.50	311	305.1	305.60
E	1	U	25	M		AHR	EMR	300.4	300.9	305.90
E	1	U	25	M		AHR	EMR	311	305.90	780.39
I	3	U	25	M	881	ADC	PSY	311	345.90	301.7	305.90	722.2	V15.82	303.01
I	1	R	55	F	313	AHR	FAM	786.59	244.9	401.9	303.90	272.4	305.1	305.90	V15.81	V12.71	E880.9
E	1	X	48	F		AHR	EMR	789.00	535.50	305.60	305.00	305.1
I	4	X	20	F	208	X	HOS	486	282.62	348.82	518.81	348.1	584.9	V12.55	493.90	427.5	790.29	965.09	E850.8
I	2	U	47	F	881	AHR	PSY	311	V62.85	305.60	305.00	V60.0	V15.81
I	3	U	32	M	885	AHR	PSY	295.34	250.00	305.60	401.9	312.30	298.9	311	V15.81
I	3	U	32	M	885	AHR	PSY	295.34	250.00	V58.67	401.9	304.20
I	6	R	35	M	897	AHR	PSY	291.81	304.00	287.31	282.44	292.0	303.90	304.10	305.60	309.81	345.90	V60.0	V62.0	V45.79
E	1	R	35	M		AHR	EMR	305.90	780.52	958.92	907.5	282.40	355.8	305.00	305.1	305.60
E	1	R	35	M		AHR	EMR	304.80	304.20	780.39
I	4	X	43	M	191	AHR	MED	493.22	296.20	305.00	305.90	305.1	V60.0	295.90
E	1	R	34	M		AHR	EMR	305.90	977.9	E950.9
E	1	P	35	M		AHR	EMR	786.50	401.9	305.63	305.23	V14.0
E	1	X	49	F		ATH	EMR	304.80	305.1	292.84	V60.0
E	1	X	49	F		AHR	EMR	786.50	782.1	493.90	793.11	305.60
E	1	U	49	F		AHR	EMR	311	496	305.60	305.20
E	1	U	49	F		AMA	EMR	305.60	305.20
E	1	U	49	F		AHR	EMR	304.30	304.20
E	1	U	49	M		AHR	EMR	786.50	305.60	296.80	V15.52
I	3	U	49	M	885	AHR	PSY	296.50	V62.84	V62.85	304.80	401.9	305.00	301.7	300.00
E	1	U	50	M		AHR	EMR	296.80	305.00	304.20	301.7	401.9	V60.2	V60.0
E	1	X	50	M		AHR	EMR	780.52	300.00	296.80	V10.90	305.90
E	1	P	21	M		ALW	EMR	305.50			2542941
E	1	P	22	M		AHR	EMR	304.80	300.00	311
I	3	P	22	M	885	AHR	PSY	296.34	300.00	305.90
E	1	V	31	M		AHR	EMR	305.61	311	305.00	305.1	V62.84	799.9	V60.0
E	1	P	29	M		AHR	EMR	991.6	780.97	305.90	E901.9	E000.8	E029.9	E849.6
I	4	M	79	M	896	AHR	MED	292.0	785.59	305.62	584.9	276.2	304.11	293.0	599.0	728.88	780.39	305.00	276.51	873.64	E958.8	794.31	285.9	401.9	240.9
E	1	X	26	F		AHR	EMR	977.9	305.00	305.1	305.90	989.9	E980.9
I	4	X	58	M	885	AHR	PSY	296.34	250.00	305.60	305.00	V15.52	V60.0	305.20
E	1	Y	59	M		AHR	EMR	295.70	304.80	250.90
E	2	U	27	F		AHR	EMR	304.20	304.30	305.00	305.1	292.84	305.90	301.7	042
E	3	U	28	F		AHR	EMR	292.84	305.61	V08	V62.0
E	1	U	28	F		AHR	EMR	295.30	305.60	V60.0	305.1	V08
E	2	P	53	M		AHR	EMR	296.30	304.00	305.20	338.29	550.90
I	4	C	53	M	885	AHR	DTX	296.33	V62.84	304.01	292.0	291.81	303.91	305.20	292.84	338.29	V60.0	V61.07
E	2	P	53	M		AHR	EMR	296.33	303.91	304.00
I	6	P	54	M	897	AHR	PSY	291.81	304.00	303.90	292.0	V60.0	305.60	292.84	311
E	1	X	51	M		AHR	EMR	752.69	401.9	295.90	305.60	305.00	305.1	V08
I	9	X	51	M	975	AMA	HOS	042	276.0	348.31	584.9	276.2	403.01	289.84	304.21	276.1	585.5	276.7	427.89	251.2	305.1	V60.0	303.90	V12.04	426.11	275.3	275.2	698.3	285.29
E	1	P	31	M		AHR	EMR	305.60	304.30	305.00	305.1	V62.5	V62.0	V60.0
E	1	R	32	M		AHR	EMR	780.97	293.0	305.60
E	1	P	32	M		ATI	EMR	296.80	305.00	305.60	V60.0	305.1
E	1	P	32	M		ATA	EMR	305.90	780.97	305.60	312.00
E	1	P	32	M		AHR	EMR	780.97	305.60	305.21	305.00
I	5	M	35	F	885	AHR	PSY	295.70	042	311	305.90	278.00	305.60	V62.0
E	1	P	33	M		AHR	EMR	786.2	729.1	780.60	305.60	V08
E	1	P	27	M		AHR	EMR	786.50	300.00	787.03	789.00	577.0	305.90
E	1	P	23	F		AHR	EMR	599.0	298.9	305.90	305.00	305.1
E	1	O	43	F		AHR	EMR	719.46	719.06	296.80	305.00	305.1	305.60	305.50	V62.0	V14.0
I	3	O	44	F	205	AMA	HOS	518.0	518.81	599.0	296.50	491.9	305.1	298.9	V60.0	780.79	305.60	305.50	294.20	V12.09	V14.0
E	2	M	54	M		AHR	EMR	305.00	305.60	295.30	401.9
E	1	P	60	M		ATA	EMR	305.00	496	V11.3	V15.82	305.60	E968.9	E849.9	E000.9
E	1	P	32	M		AHR	EMR	304.80			4523272
E	1	P	30	F		AHR	EMR	786.50	305.1	305.60	401.9
I	4	V	42	M	885	AHR	PSY	298.9	312.30	311	250.00	305.20	305.53	V15.82	V15.41	V15.42
I	6	U	37	F	977	AHR	HOS	042	458.9	288.00	599.0	305.60	276.51	280.9	787.20	276.8	553.3	V15.81	535.50	285.29
I	11	X	55	M	682	AMA	HOS	403.91	585.6	453.82	588.81	459.2	V45.11	V08	285.21	276.7	493.90	275.42	564.00	414.01	V12.51	V12.54	V58.61	305.60	305.20	V15.82
I	3	C	37	F	885	AHR	PSY	295.74	305.61	305.01	070.54	V15.81	V61.42
E	1	P	37	F		AHR	EMR	305.00	304.80	298.9	309.81	799.9	070.70
E	1	P	37	F		AHR	EMR	295.70	070.70	305.60	V62.5	V60.2
I	3	C	37	F	897	AHR	CSU	305.60	295.90	305.00	V15.81	V69.2
I	1	P	37	F	885	AHR	CSU	295.70	303.90	305.60	V60.0
I	5	M	39	M	885	AHR	PSY	295.32	V60.0	301.9	304.20	304.30	V62.0	V60.2
E	1	M	39	M		AHR	EMR	295.32	305.60	305.20	305.1	V68.1	V60.0
E	1	M	39	M		AHR	EMR	295.30	304.80
I	5	M	39	M	885	AHR	PSY	295.30	305.20	305.60	305.50
I	2	M	39	M	885	AHR	PSY	295.34	719.41	305.1	305.20	305.60	305.50	V15.81
E	1	P	33	M		AHR	EMR	296.80	305.90
E	1	P	25	M		AHR	EMR	786.50	305.60
I	2	X	16	M	885	AHR	PSY	296.90	312.82	314.01	278.00	304.00	304.30
I	2	X	17	M	881	AHR	PSY	311	312.82	314.01	278.00	305.21	305.63	305.33	305.43
E	1	P	34	M		AHR	EMR	304.00	311
E	1	P	20	M		AHR	EMR	728.87	305.00	305.1	305.60	305.20
I	1	Y	21	M	885	AHR	PSY	296.30	V62.84	303.00	305.90
E	1	D	34	M		AHR	EMR	311	924.10	E973	345.90	V62.5	305.60	305.20
I	1	P	34	M	313	AHR	MED	786.50	305.00	305.90
E	1	P	34	M		AHR	EMR	303.90	304.30	304.20	799.9	401.9
E	1	Y	37	F		AHM	EMR	295.30	292.84	304.20	042	070.70	097.9	V60.0
I	85	U	37	F	975	ATK	FAC	042	799.4	112.0	348.30	584.9	585.3	276.0	094.9	276.2	458.9	295.32	599.0	304.21	304.31	097.1	V85.1	244.9	275.2	276.7	285.29	288.00	294.10	333.2	348.89	379.56	427.89	521.00	V60.0	571.8	690.10	695.3	795.51	783.7	V07.0	V15.81	788.30	305.1	V63.2
I	14	X	37	F	885	AHR	PSY	295.32	599.0	304.20	V08	097.1	285.9	695.3	690.10	V60.0	294.9	304.30
I	6	X	38	F	885	AHR	PSY	295.34	V08	305.60
E	1	U	38	F		AHR	EMR	295.32	304.20	305.1	V08	690.10	795.51	V62.0	V60.0	V60.2
E	1	U	38	F		AHR	EMR	304.20	295.70
I	4	U	38	F	885	AHR	PSY	296.7	042	305.60	070.70	V11.8	V60.0	V62.5
E	1	P	23	F		AHR	EMR	786.50	305.1	305.60
E	1	X	58	M		AHR	EMR	305.61			2049256
E	1	P	39	M		AHR	EMR	311	969.3	305.00	305.60	305.1	E950.3	E849.0
E	1	P	39	M		ATP	EMR	295.70	296.80	305.00	305.60	V62.84
I	3	C	39	M	885	AHR	PSY	295.70	296.80	305.00	305.60	V60.0
E	2	P	39	M		AHR	EMR	304.20	295.70	301.83
E	1	X	17	F		AHR	EMR	623.8	296.89	305.90	079.4	301.3
E	1	R	43	M		AHR	EMR	780.50	305.1	304.03	305.63
I	2	X	45	F	975	AHR	HOS	486	042	799.4	070.54	493.90	785.6	305.90	305.1	V85.0
E	1	U	31	F		AHR	EMR	816.00	250.00	305.00	305.1	305.60	305.20	E918	E849.0
E	1	X	28	F		AHR	EMR	972.9	305.90	E858.3	311
E	1	P	35	M		AHR	EMR	304.00			4598761
E	1	D	46	M		ATA	EMR	786.50	300.00	305.90
E	1	P	31	M		AHR	EMR	305.60			915641
E	1	P	22	F		AHR	EMR	969.72	980.0	780.97	E950.3	E950.9	E849.0
E	1	X	42	M		ATA	EMR	786.50	305.90
E	1	X	43	M		AHR	EMR	565.0	305.90
E	1	X	37	F		AHR	EMR	298.9	305.90	535.00	V17.49	V18.0
I	1	X	37	F	885	ATP	PSY	298.9	304.70
I	5	U	38	F	897	AHR	PSY	292.0	304.00	305.90	311	300.02	309.81	301.83	V60.0	V60.2	070.70	V14.2
E	1	P	35	M		AHR	EMR	304.00	305.20	305.00	070.54	V60.2	V62.81	V61.10
E	1	P	33	M		AHR	EMR	305.00	304.30	305.60
E	1	P	22	F		AHR	EMR	305.00	799.9	311	305.90
E	1	P	41	M		AHR	EMR	298.9	305.00	305.70	V62.84	V15.81
E	1	C	63	M		AHR	EMR	788.29	788.21	V08	305.1	305.60	V14.0
E	1	C	63	M		AHR	EMR	600.01	V08	305.1	305.60
E	1	P	29	M		AHR	EMR	304.00	305.60	305.20	V62.81
E	1	R	27	M		AHR	EMR	305.90	305.1
I	6	M	59	F	460	ATI	NRS	722.72	496	276.8	311	272.4	V45.89	304.90	V10.83
I	1	X	14	F	880	AHR	PSY	300.00	309.81	311	305.23	305.43	V15.41
I	4	X	46	M	897	AHR	PSY	303.91	291.81	304.31	296.80	443.9	401.9	272.4	780.57	305.63	305.1	V49.75	V60.0
E	1	M	46	F		AHR	EMR	296.80	304.23
E	1	M	47	F		AHR	EMR	295.70	304.20	V60.0
I	4	X	15	F	882	AHR	PSY	309.28	312.9	304.30	305.00	305.40
E	1	P	43	M		AHR	EMR	784.0	V08	305.60
E	1	P	33	M		AHR	EMR	311	305.00	304.20
I	8	V	51	F	897	AHR	PSY	304.11	303.91	296.90	301.83	292.0	291.81	401.9	296.80	493.90	784.0	338.29	304.23	304.03	304.33	V10.41
E	1	P	32	M		AMA	EMR	965.01	304.00	E950.0	E849.7	305.01	305.1
E	1	Y	19	M		AHR	EMR	965.01	970.81	780.09	305.60	305.50	300.00	311	314.00	E980.0	E980.4	E849.5
E	1	O	56	M		AHR	EMR	724.2	304.90	305.1	305.00	311	V45.89
E	1	O	56	M		ARU	EMR	304.00	338.29	300.89
E	1	O	56	M		AHR	EMR	965.09	305.90	E850.2
I	1	O	56	M	918	ATH	MED	967.9	276.1	959.19	305.90	276.8	288.60	338.29	724.2	E852.9
I	8	M	45	M	885	AHR	PSY	296.53	V62.84	737.30	333.1	V12.54	V62.0	070.70	V08	305.90	V65.2	V60.0	303.90	V15.52
E	1	U	34	F		AHR	EMR	292.0	304.00	V14.1
I	6	P	40	M	897	AHR	PSY	291.81	304.00	780.39	303.00	292.0	V60.0	304.10	304.30	070.70	346.90	357.5
E	1	P	40	M		AHR	EMR	303.00	304.30	304.00	309.81	070.54
I	1	P	40	M	440	AHR	HOS	577.0	070.70	303.90	577.1	295.90	309.81	305.90	305.1	V60.0
I	3	Y	32	M	885	AHR	PSY	298.9	297.9	300.3	709.9	041.10	305.60
E	1	P	40	M		AHR	EMR	304.31	305.61	304.20
E	1	P	27	M		AHR	EMR	305.90	305.50	305.1
E	1	P	42	M		AHR	EMR	969.72	305.90	E980.3	E849.9
I	4	M	37	F	885	AHR	PSY	295.34	305.60	305.00	305.1	V15.81
E	1	Y	23	M		AHR	EMR	295.30	305.00	304.20
I	5	C	23	M	897	AHR	CSU	292.84	304.00	V62.84	296.20	292.0	300.00	493.90	724.3
I	2	R	37	M	440	AHR	MED	577.0	285.9	724.3	305.1	577.1	V16.0	535.50	522.5	305.90	574.20
E	1	R	49	M		AHR	EMR	295.70	304.80	307.9	V62.84
E	1	P	39	M		AHR	EMR	305.62	296.20	305.1
E	1	P	39	M		AHR	EMR	970.81	304.20	311	345.80	305.00	305.1	E950.4	V60.0	V60.2
E	1	P	39	M		AHR	EMR	465.9	793.19	305.1	305.00	305.60
E	1	P	39	M		AHR	EMR	305.50			4579228
E	1	P	39	M		AHR	EMR	304.00	301.7
E	1	P	46	F		AHR	EMR	292.84	304.20	304.31	305.00	312.30
I	9	O	56	M	460	ATD	NRS	722.10	427.1	250.00	244.9	278.00	780.09	737.29	V85.31	304.00	428.0	427.89	311	303.93
E	1	P	29	F		AHR	EMR	305.61	305.00	296.33
E	3	P	30	F		AHR	EMR	292.84	305.61	305.00	V60.0	V60.2
E	1	P	39	M		AHR	EMR	070.70	298.9	305.1	305.60	305.20	305.50
E	1	P	39	M		AHR	EMR	304.20	303.90
E	1	R	18	M		AHR	EMR	300.00	304.80
E	1	R	18	M		AHR	EMR	292.9	305.70	304.70	493.90	414.00	401.9	250.00
E	1	P	18	M		AHR	EMR	298.9	292.9	305.70	V62.5
E	1	P	49	M		AMA	EMR	780.39	305.60	305.50
E	1	P	49	M		AHR	EMR	965.01	V14.1	305.51	305.61
E	1	U	24	M		AHR	EMR	311	305.61	305.00
I	3	X	47	F	392	AHR	MED	558.9	305.1	401.9	V08	305.63	V10.42
E	1	P	39	M		AHR	EMR	965.01	305.1	E980.0
E	1	P	32	M		AHR	EMR	305.00	304.30	305.60	V60.2	V62.0
E	1	R	32	M		AHR	EMR	314.01	304.70
E	1	P	24	M		AHR	EMR	296.90	305.60
E	1	P	47	M		ATH	EMR	305.00	305.90	300.9	305.1	401.9
I	7	P	31	M	885	AHR	PSY	295.34	070.30	305.60	V15.81
I	12	M	60	M	885	AHR	PSY	295.34	304.80
E	1	X	33	F		AHR	EMR	296.33	300.02	305.60	305.70	V62.84	305.00	V45.86
E	1	P	37	M		AHR	EMR	V70.2	305.60	304.00	296.44	304.80	309.81	305.1
E	1	U	55	M		AHR	EMR	305.60	305.50	E888.9
I	9	U	55	M	089	ATR	IHI	850.5	823.02	910.0	E814.7	E849.5	722.0	722.10	338.29	295.90	311	300.00	305.60	305.00	305.1	V10.83	V45.89
I	11	U	55	M	945	AHR	REH	V57.89	781.2	729.89	294.9	V54.16	907.0	905.4	E929.0	E849.5	295.92	305.00	305.60	296.80	300.00	V10.83
I	1	M	70	M	683	AHR	MED	403.90	584.9	571.5	428.0	428.30	585.9	250.00	414.01	496	780.57	600.00	V15.82	305.63	412	276.8
E	1	Y	29	F		AMA	EMR	784.0	305.00	305.70
I	2	U	35	M	885	AHR	PSY	296.90	304.20
E	1	U	36	M		AHR	EMR	873.0	305.00	305.1	305.60	V11.1	E968.2	E849.9
I	4	C	22	M	885	AHR	PSY	295.34	493.90	305.20	305.70
E	1	P	24	F		AHR	EMR	298.9	304.80	799.9
E	1	P	24	F		AHR	EMR	305.70			1451018
E	1	P	25	F		AHR	EMR	521.00	305.1	305.63	305.23
I	2	P	46	M	894	AMA	PSY	303.01	304.01	296.20	291.81	070.54	309.81	V60.2	304.21
E	1	D	24	M		AMA	EMR	298.9	304.21
E	1	U	40	M		AHR	EMR	881.02	304.00	296.80	301.7	V58.69	305.1	E920.3	E000.8	E029.9	E849.0
E	1	U	40	M		AHR	EMR	881.02	E956	305.1	304.00	296.80	301.7
E	1	U	15	F		ATP	EMR	305.90			4575294
I	3	U	23	F	766	AHR	OBS	654.21	278.00	V27.0	649.11	V15.82	305.60	V08	568.0	648.91	V85.36
E	1	U	28	F		AHR	EMR	305.60	296.20
I	7	D	56	M	896	ADC	HOS	291.81	707.24	305.60	707.05	303.01	401.9	296.80	V15.82
E	1	P	22	M		AHR	EMR	305.90			4237424
E	2	X	47	M		AHR	EMR	311	304.03	070.70
E	1	X	47	M		AHR	EMR	305.60	304.00	V60.0	V62.0
I	8	R	27	F	897	AHR	PSY	292.0	304.00	296.00	304.10	345.90	304.30
E	1	P	27	F		ATA	EMR	924.11	E888.9	E849.7	780.39	304.01	296.99
I	1	P	59	M	392	AHR	MED	562.11	250.00	V15.81	401.9	303.91	305.1	305.60	V60.0	V13.01	V16.0
E	1	X	31	M		AHR	EMR	789.07	V08	305.1	305.20	305.60
I	5	P	28	F	885	AHR	PSY	296.90	301.83	296.80	780.39	401.9	304.20	304.30	303.90	305.1
E	1	R	28	F		AHR	EMR	300.00	303.91	304.20	493.90
I	14	X	50	M	300	AHR	MED	453.41	585.4	275.3	588.81	250.00	285.9	403.90	608.86	276.7	275.41	564.00	792.1	305.90	V65.2	V45.4	V45.73	V49.75
E	1	P	46	M		AHR	EMR	305.60			2644676
E	1	S	19	M		AHR	EMR	305.90	780.97	305.1
E	1	U	43	F		AHR	EMR	311	493.90	305.00	305.60	V08	V60.0
I	3	U	43	F	885	AHR	PSY	296.20	305.61	V08	301.9	V15.81
I	5	U	43	F	690	AHR	FAC	599.0	458.9	729.89	786.05	311	787.02	305.60	V60.0
E	1	P	49	M		AHR	EMR	305.90	V45.86	V62.0
E	2	P	22	F		ATA	EMR	303.90	296.50	304.20	799.9	V62.5	V15.81	346.90	V62.81
E	1	P	22	F		AHR	EMR	292.11	304.20	292.84
E	2	P	22	F		ATR	EMR	303.90	304.20	799.9
E	1	X	33	F		AHR	EMR	305.50	300.00	311	799.9	784.0	854.01	E928.9	E849.9	E000.9	789.00	V61.9	V62.0
E	1	X	33	F		AHR	EMR	305.90			4600243
E	1	P	34	F		AHR	EMR	305.40	305.00	799.9	V15.52	V45.86	V14.5	V14.8	378.9	V12.04
E	2	P	36	M		AHR	EMR	303.90	304.20	305.90
I	31	R	38	F	957	ATR	TRA	901.0	441.01	853.04	518.51	486	805.2	860.2	864.01	807.09	285.1	276.1	293.0	812.31	823.01	805.6	861.21	E814.7	E849.5	836.0	836.1	844.1	844.2	910.0	911.0	276.8	338.18	368.2	367.4	305.00	305.60	305.50	305.20	V70.7
I	12	R	38	F	946	AHR	ROA	V57.89	305.60	V15.52	V54.11	V54.16	V54.17	368.2	368.8	378.10	401.9	690.10
I	2	P	22	M	880	AHR	PSY	300.02	305.01	305.91	V15.81
I	5	U	58	F	552	AHR	TRA	805.2	291.89	920	807.01	295.32	780.09	303.00	296.80	E816.1	305.1	305.20	305.60	V15.81	401.9	E849.5	272.0
E	1	O	67	M		AHR	EMR	304.00	401.9	600.00	714.0	V16.9	V17.3
E	1	M	41	M		AHR	EMR	304.00	305.61	301.7	V62.84	V60.0
I	5	M	41	M	897	AHR	PSY	292.0	304.00	V62.84	296.50	292.84	V60.0	301.7	305.1	V15.04
E	1	P	41	M		AHR	EMR	305.90			4554026
E	3	P	47	M		AHR	EMR	042	305.61	070.70
E	1	P	48	M		AHR	EMR	303.02	555.9	V08	V11.3	V60.0	305.60	070.30
I	2	Y	21	F	885	AHR	PSY	296.80	305.90
I	2	C	19	F	885	AHR	CSU	296.80	V15.81	300.00	305.90
I	4	O	47	M	481	ATA	MED	820.21	789.59	286.9	287.49	571.2	285.1	E885.9	304.90	305.1	250.00	787.01	303.90	338.29	724.2	070.70
I	5	X	31	M	885	AHR	PSY	296.54	340	305.60	305.20	305.1	V60.0
E	1	P	41	M		ATH	EMR	298.9	305.90
I	2	P	50	M	894	AMA	PSY	292.0	304.00	724.2	338.21	V60.0	V45.89	V62.81
E	1	U	59	M		AMA	EMR	300.00	345.80	304.60	V08	V68.1
E	1	P	32	M		AHR	EMR	305.60	292.84
I	8	M	64	M	281	AHR	MED	996.04	428.40	410.71	425.4	428.0	287.5	416.8	403.90	427.31	185	305.60	305.20	305.00	585.9	276.7	250.00	571.5	496	414.00	E879.8	E849.0	V15.82	V45.81	V12.54
I	25	X	46	F	326	ARU	TRA	531.40	482.82	518.81	785.59	042	008.45	276.1	285.1	263.1	535.51	275.41	295.70	305.00	276.8	305.60	553.3	276.9	V45.89
E	1	X	47	F		X	EMR	427.5	403.90	585.3	305.00	305.60	305.1	V08
I	3	U	62	M	897	AHR	PSY	292.84	304.20	295.82	303.90	297.9	401.9
I	3	U	63	M	885	AHR	PSY	296.90	250.00	070.70	401.9	305.60	305.00
I	2	X	27	F	774	AHR	OBS	648.91	647.61	648.41	792.3	305.90	V08	V27.0	V02.51
I	10	X	41	M	885	AHR	PSY	295.74	345.91	V62.84	301.83	304.80	303.90	304.10	300.00	305.1	244.9	V60.0
E	1	X	41	M		ATP	EMR	300.00	790.93	966.1	305.90	E950.4
I	2	X	41	M	918	AHR	MED	966.1	244.9	304.81	305.90	E950.4	E849.0	295.70	300.00	345.90	427.89	784.51	379.50	301.83	V60.0	303.90	780.02
I	4	D	55	M	192	AHR	FAM	493.22	305.00	305.20	305.60	V15.81	V15.82
I	2	M	65	F	880	AHR	PSY	300.00	458.9	345.80	304.00	244.9
I	3	Y	34	M	885	AHR	PSY	296.30	303.90	305.90
I	17	R	63	M	233	AHR	THC	410.71	414.01	414.2	428.21	428.0	900.00	E876.8	E849.7	287.5	599.0	276.1	412	V45.82	276.52	276.8	250.00	401.9	275.2	600.00	564.00	311	305.63	272.4	305.1	305.00	V60.0	V13.64	V58.67	V45.79
E	1	X	19	M		AHR	EMR	304.30	311	305.1	301.7	305.90
E	1	Y	26	M		AHR	EMR	920	780.39	305.60	305.20	V58.69	E885.9
E	1	P	28	F		AHR	EMR	296.20	304.23
I	6	X	51	M	885	AHR	PSY	295.34	305.90
I	3	V	57	M	885	ATA	PSY	296.23	250.90	304.23	305.03	997.91	V60.0
I	8	V	57	M	885	AHR	PSY	296.34	250.00	V62.84	304.83	303.93	V60.0	V62.0	401.9
E	1	R	57	M		AHR	EMR	296.30	304.73	301.7	250.00	V60.0	V60.2
I	10	V	57	M	885	AHR	PSY	296.34	304.80	V60.0
I	7	V	57	M	885	ATP	PSY	296.34	V62.84	250.00	305.03	305.63	304.33	V15.81	780.50	V60.0	V61.8	312.9
E	1	P	39	F		AMA	EMR	304.00	790.29
E	1	H	39	F		AHR	EMR	304.00	305.60
E	1	P	53	M		ATH	EMR	305.00	311	305.90	401.9	414.01
E	1	P	28	M		AHR	EMR	312.30	305.20	305.60	305.01
E	1	P	28	M		AHR	EMR	300.01	305.61	305.00
I	3	V	60	F	885	AHR	PSY	296.44	997.91	278.00	493.90	304.20
I	3	V	26	M	200	AHR	TRA	860.5	807.00	E966	305.1	305.60	305.20
E	1	U	31	M		AHR	EMR	295.30	305.90	305.20	305.60
I	9	M	54	F	885	AHR	PSY	295.30	042	V60.0	097.1	132.9	133.0	627.9	305.60	V62.0
I	7	M	70	F	897	AHR	PSY	291.0	244.9	303.01	401.9	303.90	493.00	305.90
E	1	P	40	M		AHR	EMR	304.20	300.00	305.20	305.00	780.52	565.1	705.81	111.0
E	1	P	34	M		AHR	EMR	789.02	564.00	305.60	305.70
E	1	U	53	M		AHR	EMR	292.84	304.20	070.30	V08
E	1	U	53	M		AHR	EMR	292.84	305.61	070.30	079.53	V60.2	V60.0	V61.9
E	2	X	49	M		AHR	EMR	311	303.91	304.20	292.11	799.9	079.53
I	9	R	54	M	176	AHR	CAA	415.19	518.1	453.40	518.89	401.9	305.1	272.4	278.00	305.60	305.20	V58.63	V58.66
I	4	X	33	F	885	AHR	PSY	296.33	305.1	305.20	305.60	V15.81
E	1	M	62	M		AHR	EMR	304.20	303.90	401.9	305.1	V60.0
I	14	M	23	M	812	AHR	HOS	282.62	296.30	780.96	304.00	275.2
E	1	X	50	M		AHR	EMR	784.2	786.50	786.05	305.60	305.1	V45.00	V43.3	V12.51	V12.59
E	1	P	48	M		AHR	EMR	729.1	719.45	401.9	272.4	250.00	573.3	305.60	305.50
E	1	R	48	M		AHR	EMR	724.6	401.9	250.00	311	305.1	305.63	305.23	V62.0
E	1	X	40	M		AHR	EMR	304.90	E819.9	E826.1	E849.5
I	5	X	55	F	885	AHR	PSY	296.34	305.63	309.81	244.9	530.81	V15.82	V15.41	V17.0
E	1	P	23	F		AHR	EMR	304.30	304.20	305.00
E	1	U	61	M		ADB		305.00	295.92	305.61	729.81
I	6	U	61	M	885	ATD	PSY	295.34	296.34	305.60	401.9	272.0	V60.0	301.7
I	21	P	25	M	957	AHR	TRA	861.22	808.0	805.2	805.6	808.2	808.41	860.0	862.29	864.02	865.01	E884.9	E849.8	807.03	813.44	354.0	900.89	814.01	518.51	285.1	518.0	263.9	276.1	292.0	304.00	304.10	305.20	345.90	276.8	275.2	338.29	724.5	311	V49.87	V85.1	V62.5
I	4	V	50	M	918	AHR	PSY	967.8	296.20	E950.2	E849.0	305.1	305.60
I	3	P	51	M	885	AHR	PSY	295.62	V15.81	305.90	V60.2
E	1	P	50	M		AHR	EMR	305.90	V14.0	305.00	305.1	305.60
I	6	P	57	M	897	AHR	PSY	292.0	304.00	292.84	311	V60.0	V62.0
E	1	P	57	M		AHR	EMI	292.0	304.00
E	1	V	19	M		ATA	EMR	311	305.00	305.61	305.20	304.90
I	1	U	29	F	781	AHR	OBS	649.43	648.43	345.80	305.60	648.93	V15.81	920	E928.8	784.0	787.02
I	3	Y	28	M	683	AHR	FAC	584.9	728.88	305.20	305.40	794.8	276.8	911.0	E906.0	E849.0
E	1	P	55	M		AHR	EMR	707.15	250.00	401.9	305.1	305.60	305.20	305.00
E	1	M	60	M		AHR	EMR	459.81	305.60	496	305.1	070.70	305.90	V65.2
E	1	P	22	M		AHR	EMR	305.00	305.20	305.50
E	1	O	48	M		AHR	EMR	564.00	276.51	848.8	070.70	530.81	305.60	305.1	E928.9	E849.9	V62.0
E	1	O	49	M		AHR	EMR	304.20	304.00	292.11	401.9
E	2	O	49	M		AHR	EMR	V62.84	304.31	305.61	401.9	V60.0
E	1	M	49	M		AHR	EMR	V68.09	305.60	305.00	296.50	305.1	V62.0
E	2	P	44	M		AHR	EMR	303.90	296.80	304.20	V60.0
E	1	P	44	M		AHR	EMR	303.90	V60.0	296.50	305.60	305.00	305.1
E	1	P	44	M		AHR	EMR	303.90	V11.1	305.1	305.01	305.60	V60.0
E	1	P	40	M		AHR	EMR	305.90			1231052
E	1	P	28	F		ATP	EMR	303.91	305.50	305.1
E	1	U	18	F		AHR	EMR	311	305.00	304.30	785.0	305.40
I	9	M	49	M	885	ATH	PSY	296.33	V62.84	300.00	304.00
I	5	U	60	M	885	AHR	PSY	296.33	V62.84	291.81	303.90	V15.52	305.60	305.20	305.50	305.1	V17.0	V60.0	301.83	401.9	070.70	V62.0
E	1	X	60	M		AHR	EMR	305.00	300.00	305.90	301.7	V60.0	556.9	305.1	V62.0	789.04
E	1	U	61	M		AMA	EMR	V55.3	305.1	305.60	305.50
I	4	U	61	M	885	AHR	PSY	296.54	305.00	305.40	V60.0	V44.2
I	4	U	61	M	026	AHR	NRS	432.1	556.9	V60.0	303.90	305.90	305.1	V14.8
E	1	U	61	M		AHR	EMR	338.29	305.90	V65.2
E	1	U	61	M		AHR	EMR	303.00	305.90	338.4	305.1
I	5	U	61	M	897	AHR	PSY	291.81	304.00	707.05	276.0	556.9	276.9	296.90	303.90	292.0	070.70	305.60	707.20	338.29	401.9	V44.3
E	3	P	25	F		AHR	EMR	300.00	770.7	296.80	305.90
E	1	P	30	M		ATR	EMR	292.11	305.00	305.61	799.9	455.6	V61.9
E	1	P	34	M		AHR	EMR	305.00	305.60
E	1	X	20	M		ATA	EMR	295.32	305.70	305.1	V44.52
I	3	X	20	M	885	AHR	PSY	295.34	304.80
E	1	X	56	M		AHR	EMR	989.9	305.40	V65.42	E866.9
E	1	P	46	M		ATA	EMR	305.00	V62.84	401.9	304.20
E	1	P	46	M		AHR	EMI	311	305.61	V62.84
E	1	P	46	M		AHR	EMR	303.00	305.61	250.00	401.9
E	1	P	46	M		AHR	EMR	303.90	304.20	305.1	V62.84	V60.0	V14.0
E	1	U	27	M		ATA	EMR	295.30	V62.5	300.9	305.90	799.9
E	1	U	28	M		ATP	EMR	295.90	305.60	305.00	305.20
I	2	P	34	F	885	AHR	HOS	296.33	285.9	304.80	301.83
E	1	R	43	M		AHR	EMR	729.5	401.9	295.90	300.00	296.80	V12.09	305.00	305.1	305.20	305.60
E	1	P	46	M		AHR	EMR	304.80			4574216
E	1	P	45	F		AHR	EMR	V68.1	305.03	305.63
E	1	M	51	F		AHR	EMR	042	786.50	782.3	305.1	305.60
I	6	M	51	F	291	AHR	MED	428.0	584.5	042	585.4	202.80	276.51	789.59	416.8	459.2	425.4	403.90	305.1	493.20	558.9	285.21	573.0	416.9	276.52	598.9	V45.02	V12.51	V15.3	V87.41	305.60	276.8	788.20	112.1
I	16	X	56	F	180	AHR	MED	162.9	486	430	785.59	331.4	253.5	197.8	198.3	799.4	V62.84	459.2	198.7	305.1	783.21	780.2	427.89	429.9	305.20	305.60	V60.0	786.6	307.9	V85.1
I	7	X	56	F	163	AHM	THC	162.3	423.3	423.0	198.3	198.5	338.3	197.7	577.0	197.8	198.0	198.7	799.4	V85.1	V15.3	V49.86	311	300.00	V12.61	305.60	305.20	305.00	305.1	272.4	427.31
I	7	P	29	M	897	AHR	PSY	304.21	293.81	293.83	304.31
I	5	O	58	M	897	AHR	FAC	292.81	780.97	276.8	305.00	305.90	V08	305.1	V11.0
E	1	P	30	M		AHR	EMR	311	305.90
E	1	P	31	M		ATA	EMR	300.4	296.89	305.60	292.89	780.52	305.1
E	1	P	31	M		AHR	EMR	300.4	292.89	296.7	296.80	305.60	305.40	V62.84
E	1	P	31	M		AHR	EMR	345.80	599.0	305.90
E	1	P	23	F		AHR	EMR	291.89	292.84	304.20	250.13	V14.2
E	1	P	51	M		AHR	EMR	304.20	292.0	305.00	V62.0
E	1	U	56	F		AMA	EMR	304.00			4618438
E	1	P	47	F		AHR	EMR	303.00	305.61	070.30	079.53
E	1	P	29	M		AHR	EMR	303.90	304.00
I	4	V	29	M	897	AHR	PSY	304.01	303.91	292.0	291.81	311	070.54	V60.0
I	3	O	48	M	062	AHR	NEU	434.91	342.90	428.0	784.51	438.83	438.89	729.89	305.61	427.31	401.9	781.3	414.00	272.4	305.1	729.6	V45.02	V45.81	V12.51	V58.61	V90.11
E	1	P	31	M		AHR	EMR	V70.1	305.40	305.00	305.20	305.60
E	1	P	31	M		AHR	EMR	485	305.90
I	7	P	31	M	897	AHR	PSY	292.0	304.00	303.91	311	304.80
I	6	V	31	M	897	ATR	PSY	304.01	305.71	305.21	305.01	305.1	V14.0
E	1	P	31	M		AHR	EMR	304.00	V14.0
E	1	P	31	M		AHR	EMR	305.50	V62.84
I	6	U	30	M	897	AHR	PSY	304.01	V62.84	304.41	304.11	292.0	305.01	292.85	787.91	300.4	V62.0	784.0
I	5	U	19	M	885	AHR	PSY	295.34	304.30	304.80
I	2	C	41	F	885	AHR	CSU	296.80	298.9	305.00	305.60	300.4	V08
I	1	P	20	M	558	AMA	HOS	728.88	969.4	970.81	969.72	E854.3	E853.2	E854.2
I	3	R	24	M	885	ATA	PSY	296.90	304.81	303.91	V60.0
E	1	O	49	M		AHR	EMR	304.00	303.90	338.29	V60.0
E	1	M	32	M		AHR	EMR	305.00	301.9	298.9	305.60
E	1	P	39	M		AHR	EMR	305.90	401.9
I	6	V	26	M	689	AHR	MED	590.80	042	584.9	799.4	276.2	263.9	403.91	585.5	581.1	787.20	276.1	690.10	530.81	588.81	273.8	275.3	564.00	V85.1	305.1	305.60	V60.0	V15.81
I	4	V	26	M	977	AHR	HOS	042	585.6	276.2	588.81	403.91	276.1	560.1	599.0	581.9	583.9	V45.11	276.7	305.1	733.90	285.21	564.1	690.10	305.60	V60.0
E	1	R	41	M		AHR	EMR	719.46	787.91	789.00	305.90	305.1
I	3	X	47	M	885	AHR	PSY	295.34	305.61	305.00	305.1	401.1	070.54
E	1	X	48	M		AHR	EMR	V70.1	295.32	303.90	304.30	304.20	305.1	292.84	401.9	V60.2	V60.0	V62.84
E	1	X	48	M		AHR	EMR	305.60	305.20	305.00	295.32	401.9	070.54	V68.1	V14.8
E	1	P	34	M		AHR	EMR	305.00	276.51	305.60
E	1	P	51	M		AHR	EMR	789.06	297.9	786.50	305.01	305.61
E	1	P	51	M		AHR	EMR	787.03	789.06	401.9	305.90	V12.54
I	6	O	52	M	918	AHR	HOS	965.02	276.1	577.1	250.00	285.9	070.32	V49.87	785.0	E950.0	V58.67	401.9	305.01	276.8	312.30	295.70	301.7	338.29
E	1	O	57	M		AHR	EMR	251.2	781.2	305.1	305.60
E	1	O	57	M		AHR	EMR	250.00	304.20	V11.0
I	4	C	26	M	885	AHR	CSU	298.9	V62.84	292.84	311	305.20	305.70	304.31	305.63
E	1	D	26	M		AMA	EMR	305.90			4562480
E	1	P	27	M		AHR	EMR	482.9	493.90	305.1	305.50
E	2	P	28	M		AHR	EMR	305.61	799.9	311	304.00	304.80
E	1	P	50	M		ATA	EMR	292.11	304.80
E	1	P	50	M		AHR	EMR	292.11	304.80	305.60	305.20	305.1	303.92
I	1	U	51	M	897	ADC	PSY	303.91	291.89	304.23	304.33	305.1	272.0
I	4	V	30	F	897	AHR	PSY	292.9	298.9	305.90	780.52
I	2	P	47	M	897	AHR	MED	291.81	305.60	780.39	303.90	707.15	304.30	301.7	305.1	276.51	276.8
E	1	M	40	F		ATA	EMR	291.81	303.91	305.51	V60.0	V60.2
E	1	M	40	F		ATP	EMR	305.90			4276159
E	1	P	25	M		ATP	EMR	780.97	305.61	305.51	300.00	305.00	305.1
E	1	P	25	M		AHR	EMR	304.80	311	V60.2	305.00	V62.5
I	5	P	25	M	897	AHR	PSY	292.84	V62.84	304.60	304.30	301.83	300.00	V15.81	305.1
I	3	Y	59	F	246	AHR	FAC	410.41	427.41	458.8	584.9	401.9	496	327.23	305.63	305.03	V88.01	V15.51	V45.89	V15.82
E	1	U	38	F		AHR	EMR	305.01	305.90	311	V14.8
I	4	P	27	M	897	ATI	PSY	292.81	305.00	295.40	305.1	304.80	304.30	V15.81
I	56	V	27	M	885	ATP	PSY	295.34	292.9	304.30	305.20	305.40	305.00	305.90	305.1	300.00
E	1	P	44	M		AHR	EMR	311	305.60	305.00	301.7	V60.2
I	5	P	28	M	883	AHR	PSY	301.7	304.20	311	V15.52
I	7	P	28	M	897	AHR	PSY	304.01	304.31	292.89	301.7	311	V60.0
I	11	C	29	M	885	ADC	CSU	295.34	V62.85	V62.84	V15.81	333.1	304.20
I	5	P	29	M	897	ADC	PSY	292.84	305.50	V62.84	292.12	304.20	305.00	301.7	305.1
E	1	P	29	M		AHR	EMR	304.20	303.90	295.32	V62.5
E	1	X	45	M		AHR	EMR	604.90	780.4	788.1	V08	401.9	786.6	305.00	305.1	305.60
E	1	P	36	F		AHR	EMR	304.00	305.00	296.90	070.70	729.1
E	2	U	53	F		AHR	EMR	292.84	305.60	305.01	305.1
E	1	P	29	M		AHR	EMR	305.60			2955523
I	2	D	56	M	442	ATA	MED	070.71	456.21	572.3	571.5	289.4	250.00	572.8	V15.81	537.89	401.9	305.60	305.50	305.1	V18.0	V17.1	910.0	E928.9	278.02	786.09	782.7
I	2	D	56	M	443	AHR	HOS	070.44	571.5	250.00	401.9	303.90	305.60	305.50	V15.82
E	1	R	49	F		AHR	EMR	296.32	715.90	401.9	250.00	305.00	305.60	V60.2	V60.9
E	1	P	22	M		AHR	EMR	312.30	304.80	319
E	1	P	40	M		AHR	EMR	795.51	305.00	305.1	305.60	305.20
I	1	U	48	F	287	AHR	MED	443.9	275.42	401.9	305.1	272.4	412	305.20	305.60	272.0	491.20
I	1	M	48	F	313	AHR	CAA	786.59	412	272.4	401.9	305.60	493.90	305.1
I	2	P	35	M	897	AHR	PSY	303.91	291.81	304.81	296.40	305.1	491.9	V61.42
E	1	P	35	M		AHR	EMR	305.90	490
E	1	U	60	M		AHR	EMR	812.00	250.00	733.90	305.00	305.1	305.60	V15.59	E888.9	E849.9
E	1	X	41	M		AHR	EMR	295.32	305.00	305.60	250.00	V14.8	V15.04
I	1	P	32	M	287	AMA	MED	414.01	425.4	401.9	305.1	278.00	272.4	305.90	E888.9
E	1	X	35	F		AHR	EMR	345.80	305.62	097.9	305.00	305.20	305.1	V08	V15.81
I	3	X	35	F	976	AHR	MED	042	112.0	966.3	305.61	097.1	293.83	E950.4	E849.0	345.90	305.1	794.31	070.54	V15.81
E	1	P	25	M		AHR	EMR	303.90	577.1	305.60	305.20	V12.3
E	1	R	44	M		AHR	EMR	525.9	401.9	412	305.00	305.1	305.60	305.50	V60.0
E	1	R	44	M		AHR	EMR	786.59	401.9	305.60	305.1
I	2	S	27	M	201	AHR	MED	512.89	305.1	427.89	305.90
I	8	M	43	M	391	AHR	MED	535.40	042	349.82	286.7	578.0	585.4	285.1	070.1	295.30	276.1	291.81	V62.84	571.5	571.1	070.54	303.90	403.90	496	287.49	707.15	275.2	276.8	288.60	300.00	305.1	305.90	311	338.29	533.90	572.8	V17.49	345.90	280.0
I	2	U	31	M	392	AHR	SUR	564.09	154.3	338.3	070.70	305.20	305.00	305.60	305.1	E935.2	V14.6
I	34	U	31	M	333	ARU	MED	154.2	197.5	569.3	569.42	070.54	569.49	787.60	285.9	564.09	793.11	530.81	304.00	305.00	305.63	305.23	V12.01	V65.2	V15.81	V15.82	V16.0	E935.2	E849.7
I	11	U	31	M	863	ARU	MED	998.59	041.11	E878.8	E849.7	564.00	304.00	V10.06	V15.3	V87.41
E	1	U	54	M		AHR	EMR	305.50	780.97	401.9	250.00	311	300.00
I	5	X	24	F	885	AHR	PSY	296.33	V62.84	305.61	V15.07	303.91	303.01	V15.81
I	5	X	24	F	885	AHR	PSY	298.9	305.40	305.90	V15.81
I	2	U	52	M	885	AHR	PSY	295.34	V15.81	305.60
I	3	U	52	M	885	AHR	PSY	298.9	295.70	V62.84	296.80	304.20
E	1	P	34	M		AMA	EMR	782.0	305.60	300.00	305.1	V62.0	305.90
I	5	X	41	M	390	AMA	TRA	560.9	577.8	338.21	276.8	305.00	305.60	305.20	285.9	305.1	V15.81
I	1	U	51	M	897	AHR	PSY	303.91	304.20	291.81	292.84	V08	V60.0
E	1	U	51	M		AHR	EMR	298.9	304.20	V08	292.11	305.1
I	3	U	51	M	885	AHR	PSY	298.9	401.9	304.20	303.90	V08
E	1	U	52	M		AHR	EMR	298.9	305.61	304.20	305.00	079.53	V60.0
E	1	P	52	M		AHR	EMR	305.00	305.61	338.29
E	1	U	49	M		AHR	EMR	535.00	296.80	403.90	585.9	305.60	305.1	V08	V58.69
I	4	U	49	M	442	AHR	MED	070.30	584.9	V62.84	293.0	585.3	291.89	403.90	V08	296.80	303.93	305.63	305.20	292.84
I	3	X	53	F	885	AHR	CSU	295.70	042	311	401.9	698.1	304.20	305.00	V60.0	V15.81
I	4	X	54	F	885	AHR	PSY	295.74	V08	401.9	305.1	305.20	305.60	V15.81
I	5	O	58	M	885	ATI	PSY	295.34	311	401.9	305.1	305.60	V60.0
E	1	P	33	F		AHR	EMR	305.60			4136334
I	1	V	40	M	392	AMA	MED	536.2	250.02	722.52	300.00	305.1	305.60	305.20
I	5	V	40	M	074	AHR	HOS	250.62	304.71	276.51	300.00	V58.67	V15.81	789.06	536.2	296.90	338.29	275.2	536.3	401.9	V45.4	724.2	327.23	493.90
I	3	V	40	M	392	AHR	MED	536.3	292.0	276.8	288.60	250.00	787.01	V45.89	596.89	401.9	562.10	305.20	427.9	305.50	789.00	338.29
I	5	V	57	M	885	AHR	PSY	295.34	296.24	346.90	V15.81	305.60	292.84
E	1	U	45	M		AHR	EMR	599.0	401.9	327.23	V46.8	722.10	305.1	305.93
I	4	C	25	F	881	AHR	CSU	311	305.60
I	1	C	25	F	885	ADB	CSU	298.9	303.00	305.60	311
E	1	P	25	F		AHR	EMR	296.31	305.00	305.20	305.60	305.90	282.60	V61.9	V62.81	V62.5
I	2	O	52	M	699	AHR	HOS	997.5	599.0	E878.6	345.90	V15.81	305.60	305.00	305.1	V10.46
E	1	P	38	M		ATI	EMR	786.59	305.60
I	3	U	50	M	305	AHR	MED	401.0	425.4	438.20	278.03	272.4	593.9	427.69	443.9	278.00	305.90
E	1	Y	64	F		ATP	EMR	969.4	305.90	E950.3	780.97
E	1	P	29	M		AHR	EMR	296.90	305.60	305.20	531.90
I	8	V	51	M	087	AHR	IHI	801.00	272.4	802.0	E968.8	E849.9	478.19	305.60	401.9	V60.0	305.1	305.00
I	3	M	28	M	885	AHR	PSY	295.32	292.84	305.60
I	2	C	34	M	885	AHR	CSU	295.34	V62.84	729.5	786.50	309.81	305.20	305.00	305.60
E	1	V	21	M		AHR	EMR	535.00	305.1	305.90
I	3	M	37	F	391	AHR	MED	789.09	585.6	403.91	588.81	252.00	250.01	305.50
I	18	M	57	M	917	ATD	MED	970.81	507.0	518.81	785.50	584.9	250.00	285.29	276.1	278.03	428.30	780.09	496	969.6	965.00	E854.3	E854.1	295.90	401.9	E850.2	E849.0	278.00	300.00	V85.34	273.8	275.41
E	1	U	36	M		AHR	EMR	786.9	305.90
I	187	P	22	M	885	AHR	PSY	296.90	314.01	312.9	333.72	315.2	315.31	493.90	302.85	521.00	784.69	723.5	478.75	278.02	305.60	303.90	304.30	V85.23	V15.42	E939.1	E849.7
E	1	P	47	F		AHR	EMR	304.70	296.80	V60.0
I	6	P	56	M	088	AHR	FAM	850.5	348.30	401.9	305.00	E885.9	376.30	305.1	873.42	E968.2	305.60	V60.0	307.9
I	3	X	52	F	885	AHR	PSY	295.34	097.1	305.00	305.60	V60.0	305.1	401.9	V62.0	070.70	790.29	V15.81
I	1	X	52	F	918	AHR	MED	969.2	V62.84	276.3	296.80	276.2	974.3	305.90	E950.3	E950.4	401.9	298.9	305.1	295.70	097.9	070.70	276.8
I	1	X	50	M	312	AHR	MED	780.2	558.9	584.9	403.90	585.4	272.4	338.29	721.3	438.6	782.0	438.89	729.89	305.03	305.63	305.23
I	11	U	56	M	193	AHR	MED	486	282.64	518.84	517.3	428.30	425.4	428.0	578.9	278.03	416.8	282.62	357.2	V58.67	427.31	401.9	362.01	250.50	250.60	272.4	272.0	414.01	327.23	V15.82	V46.2	288.60	E932.0	305.60	V85.39	V15.81	787.91
E	1	X	41	M		AHR	EMR	053.9	490	493.90	401.9	305.60	V08	070.30	070.70	202.80
I	6	V	29	M	885	AHR	PSY	295.70	296.89	V62.84	304.30	305.00	305.60	401.9	493.90	309.81	780.52
I	8	V	29	M	897	AHR	PSY	292.9	305.60	V62.84	305.20	305.1	V62.0	V62.5	401.9	493.90	V15.81
E	1	R	29	M		AHR	EMR	295.70	305.61	305.21	401.9	493.90
E	1	R	29	M		AHR	EMR	305.61	799.9	401.9
I	3	V	36	M	512	AHR	ORH	813.32	305.00	E965.0	305.1	305.60	305.20
I	129	M	74	M	885	ATD	PSY	295.34	V15.81	162.3	196.1	285.22	273.8	305.1	403.90	585.9	369.00	V60.0	305.63	305.23	814.01	813.01	E928.9	E849.7	V15.88	V17.0
E	1	M	74	M		AHR	EMI	814.01	E888.8	162.3	369.8	403.90	585.9	V15.82	305.60	305.20
E	1	U	36	M		ATP	EMR	298.9	305.60
I	1	M	43	M	313	AHR	MED	786.59	403.91	585.6	428.0	427.31	427.89	E941.3	285.21	276.7	698.9	305.90	V65.2
I	6	U	56	M	885	AHR	PSY	295.34	305.60	305.00	305.1
I	6	V	57	M	885	AHR	PSY	296.33	042	428.0	054.9	V12.61	414.01	305.60	V62.82	305.00
E	1	P	35	F		AHR	EMR	970.81	333.85	781.0	E980.4	E849.8	305.60	305.1
E	2	R	51	M		ATA	EMR	298.9	305.90	297.9	250.00	300.00	311	V17.49	V17.5	V62.0
I	2	R	51	M	897	AHR	PSY	292.84	305.60	345.80	401.9	250.00	V60.0
E	1	P	54	F		AHR	EMR	298.9	305.60
E	1	U	44	F		AHR	EMR	729.5	700	305.60
E	2	U	44	F		AHR	EMR	304.20			412937
I	2	M	54	M	494	AHR	ORT	824.3	305.1	E880.0	E849.6	401.9	311	305.60
E	1	M	46	M		AHR	EMR	110.4	401.9	V60.0	305.00	305.1	305.60	V15.09
E	1	X	43	F		AHR	EMR	292.0	305.00	305.1	305.20	305.60	921.2	V62.84
E	1	R	40	M		ARU	EMR	305.60	305.20	311	V60.0
E	1	P	27	M		AHR	EMR	305.90			4585633
E	1	U	57	F		AHR	EMR	535.50	401.9	716.90	305.1	305.60	V62.0
I	18	U	60	F	640	AHR	MED	276.7	585.6	403.91	578.9	285.1	V45.12	493.90	311	300.00	780.79	V15.81	304.90	285.21	780.2	305.1
I	14	U	60	F	682	AHR	CAA	403.91	585.6	453.82	496	276.7	V45.12	285.21	296.80	338.29	724.5	305.90	V65.2	288.60	300.00
I	3	P	22	M	885	AHR	PSY	298.9	292.84	305.60	305.20
E	1	U	35	F		AHR	EMR	303.90	305.60	493.90	305.20	V15.04	V14.8
E	2	P	54	M		AHR	EMR	303.91	304.20
E	1	X	32	M		AHR	EMR	305.00	305.60	298.9
I	2	U	43	F	683	AHR	FAC	403.90	599.0	276.2	428.0	585.3	427.89	338.29	724.2	V15.81	305.90	275.42	789.06
I	6	U	43	F	684	AHR	FAC	403.90	585.3	305.20	338.29	789.00	304.20	427.69	427.89	V15.81
I	4	U	44	F	683	AHR	FAC	403.90	276.1	514	584.9	292.0	585.9	276.50	305.1	305.60	412	414.01	443.9	V15.81	V17.3	V17.49	785.0	304.90	787.01	305.90
E	2	P	40	M		AHR	EMR	291.81	303.01	305.60	301.7	401.9	296.80	295.32	780.52	V62.5
I	7	X	38	M	885	AHR	PSY	295.34	305.60	305.20
I	5	X	38	M	885	AHR	PSY	295.30	V62.84	V15.81	V60.0	305.60	305.20	V60.2
I	4	X	27	M	812	AHR	MED	282.62	292.0	535.50	789.06	401.9	304.00	780.50	V12.51
I	3	Y	31	M	885	AHR	PSY	296.80	304.80
E	1	P	46	F		AHR	EMR	305.60			4569698
E	1	R	44	F		AHR	EMR	401.9	242.90	305.1	305.60	V58.69
E	1	R	44	F		AHR	EMR	V71.5	784.0	311	780.50	401.9	305.63	305.1	V60.0
E	1	P	32	M		ADC	EMR	309.4	301.7	305.1	305.63	V62.0
I	4	M	45	M	885	AHR	PSY	295.34	305.03	305.63	305.23
E	1	P	50	M		AHR	EMR	305.00	305.61	311	799.9
I	3	U	20	F	775	AHR	OBS	648.41	648.31	648.91	296.80	312.30	314.01	664.01	305.60	304.30	649.01	V27.0	493.90	530.81	V15.41
E	1	P	23	M		AHR	EMR	298.9	305.90
I	3	P	50	F	203	AHR	HOS	493.92	276.7	250.00	305.60	272.4	564.00
E	1	P	26	F		AHR	EMR	304.00			4635153
E	1	P	26	F		AHR	EMR	292.0	304.00	309.81	V60.2	V60.0
I	2	V	53	F	975	AHR	MED	054.19	304.21	292.84	042	493.90	305.1	V12.61	V13.02
I	10	X	53	F	885	AHR	PSY	295.74	V08	305.1	305.60	493.90	V60.0
E	1	P	39	F		AHR	EMR	305.40			1606673
E	1	P	41	F		AHR	EMR	305.50	355.9	V08
I	4	O	56	M	897	AHR	PSY	303.91	305.60	291.81	296.7	250.00	274.9	401.9	305.40	V58.67
E	1	P	31	F		ATA	EMR	305.90	300.9	311
E	1	P	31	F		AHR	EMR	303.91	304.20	304.31	292.84	799.9	959.9	E958.9
I	6	C	31	F	885	AHR	CSU	296.20	V62.84	V60.0	303.90	304.30	304.20
E	2	P	31	F		AHR	EMR	296.80	305.1	305.60	V62.5	V62.0	V61.9	V62.81
E	1	P	43	F		AHR	EMR	V70.1	292.9	311	303.90	304.30	304.00	285.9	218.9	V62.84	V60.2	V62.0	V62.5
E	1	P	29	M		AHR	EMR	309.81	291.89	292.84	304.80	298.9	301.7	V60.0
E	1	P	29	M		AHR	EMR	311	301.7	345.80	304.80	298.9	309.81	V60.0
E	1	U	49	M		AHR	EMR	970.81	305.90	305.00	E980.4	E849.9	296.30	V62.84	340
I	3	U	49	M	885	AHR	PSY	296.30	340	304.20	305.00	V46.3
E	1	U	50	M		AHR	EMR	959.01	724.2	920	E884.3	305.00	305.60	599.0	340
E	1	U	50	M		AHR	EMR	340	786.50	305.90
I	5	U	50	M	060	AHR	NEA	340	300.00	401.9	305.90	729.89	311	V15.88	305.1	788.20	728.85
I	2	U	50	M	881	AHR	PSY	311	340	304.20	V60.0
I	1	U	50	M	194	AHR	HOS	486	304.21	296.20	340	401.9	305.00	300.00	305.1	V49.84	V60.0	V46.3
I	3	U	50	M	379	AHR	HOS	578.9	340	530.81	305.1	493.90	311	305.90
E	1	R	42	M		AHR	EMR	304.20	304.00	724.2
E	2	P	48	M		AHR	EMR	303.00	305.00	303.91	305.61	304.20	295.90	345.80
E	1	P	48	M		AHR	EMR	305.00	291.89	304.20	304.40	304.30	799.9
I	3	X	48	F	975	AHR	HOS	042	V85.43	486	218.9	305.90	278.00	V15.81	285.29
E	1	M	46	M		ATH	EMR	295.90	401.9	278.00	305.61	305.00
E	1	O	46	M		AHR	EMR	845.00	305.60	311	305.00	305.61	V60.0	V58.69	E928.9	E000.8	E029.9
E	1	O	46	M		AHR	EMR	296.34	305.00	305.61	250.00	401.9	845.00	E927.0
E	1	P	44	M		AHR	EMR	304.00	292.0	311	401.9	V61.9	V60.2	V62.0
E	1	R	44	M		AHR	EMR	462	490	305.50
E	1	P	33	F		AHR	EMR	305.00	305.90	V11.3	305.1	305.60	V62.0	311
I	2	Y	16	M	881	AHR	PSY	309.0	305.90
I	6	X	47	M	300	AHR	VAS	441.03	276.1	345.90	295.90	311	250.00	305.60	276.8	414.01	305.1	V58.66	V58.67
I	1	X	47	M	391	AHR	CAA	789.06	441.03	295.32	305.60	401.9	250.00	780.39	V14.0	V15.04	V15.52	V58.67	V60.0
E	1	M	50	M		AHR	EMR	296.80	305.1	401.9	304.20
E	1	X	52	M		AHR	EMR	042	305.00	305.60
E	1	P	49	M		ADB	EMR	298.9	305.00	305.1	305.60	719.42	719.43
E	1	P	49	M		AHR	EMR	813.41	E975	E849.8	295.70	296.80	305.00	305.1	305.60	V15.89	V15.52	V60.0
E	1	P	49	M		AHR	EMR	292.84	303.91	304.20	V60.0
E	1	P	49	M		AHR	EMR	842.10	305.00	311	295.30	305.61	301.7	V58.69	V62.84	E888.9	E000.8	E029.9	E849.9
E	1	P	49	M		AHR	EMR	842.10	E888.9	E988.9	E849.9	305.01	305.60
E	1	P	49	M		AHR	EMR	305.00	305.90	914.8	780.97	959.09	959.01	E888.9	E000.8	E029.9	E849.9
I	3	V	50	M	885	AHR	PSY	296.20	V62.84	V15.81	V60.0	305.90
E	1	V	50	M		AHR	EMR	305.00	305.60
I	4	P	30	M	885	AHR	PSY	295.70	296.80	305.60	244.9
I	2	U	31	M	885	AHR	PSY	296.90	V62.84	304.20	V60.0
I	16	P	24	F	504	ATP	OTT	825.0	805.6	296.60	823.80	814.01	825.23	825.25	824.8	297.1	E957.9	345.90	305.1	305.50	305.90	304.70	305.00	V62.5
I	11	P	24	F	885	AHR	PSY	296.44	304.70	305.1	V54.19
I	23	P	24	F	885	AHR	PSY	295.74	V15.81	305.1	305.60	305.50	305.70	V54.19	V54.17
E	1	P	24	F		AHR	EMR	780.97	305.60	V60.0
I	1	P	51	F	897	AHR	PSY	291.81	305.60	303.90	V62.0	493.90	V15.52	V65.49
E	1	P	50	M		AHR	EMR	309.4	300.00	305.90	309.9	070.70	V60.0	V60.2
E	1	P	50	M		AHR	EMR	309.4	305.60	305.00	291.89	292.84	070.70
E	1	R	50	M		AHR	EMR	789.07	573.9	782.1	305.00	305.1	305.60	305.20
I	1	X	44	F	196	AHR	MED	515	486	496	305.60	305.20	305.1
I	6	X	53	M	897	AHR	PSY	304.01	496	292.0	724.5
I	9	V	59	M	682	ATP	MED	585.4	348.30	276.0	425.8	599.0	584.9	496	404.90	305.90	600.01	272.4	295.70	290.40	437.0	285.21
I	2	V	59	M	699	ATP	GII	867.0	585.5	403.91	290.40	285.1	295.30	599.71	E928.9	E988.9	414.01	305.90	437.0	V12.54	788.20
I	5	P	57	M	885	AHR	PSY	295.32	V60.0	292.12	305.60	305.1
E	1	R	57	M		AHR	EMR	304.20	292.84
E	1	R	57	M		AHR	EMR	298.9	305.00	305.60	V60.0	305.1
I	5	P	52	F	885	AHR	PSY	296.20	V62.84	305.90	V60.0
E	1	H	27	M		AHR	EMR	304.00	305.00	305.60	305.20	305.1	V60.0	V60.2
I	3	U	27	M	885	AHR	PSY	295.70	301.7	305.20	305.50	305.60
E	1	P	59	M		AHR	EMR	304.20	304.00	300.00	311	V62.0
E	1	V	47	M		AMA	EMR	305.90	291.89	303.90	530.81	573.3	V65.2
E	1	P	37	M		AHR	EMR	305.00	312.00	305.60	305.20	V08
E	1	M	34	M		AHR	EMR	345.10	305.90	295.90	305.1
E	1	P	31	M		AHR	EMR	303.90	304.30	304.20
I	8	M	54	F	885	AHR	PSY	295.34	493.20	278.00	305.1	296.80	401.9	305.90	272.4	V60.0
E	1	X	26	F		AMA	EMR	300.00	292.0	304.90
E	2	P	40	F		ATA	EMR	304.20	298.9	292.84	799.9	V61.9	V62.81
I	1	C	40	F	897	AHR	CSU	305.60			1104249
I	11	R	40	F	885	AHR	PSY	296.80	304.21	293.82	304.31
I	3	C	40	F	885	AHR	CSU	298.9	V62.84	304.30	305.60	V08	V60.0	V15.82	309.0
E	2	R	40	F		AHR	EMR	292.84	304.20	V08	V60.0
E	4	P	40	F		AHR	EMR	292.89	304.20	304.31	301.83	V08
E	1	P	40	M		AMA	EMR	881.01	305.1	305.20	305.60	E906.0	E849.5
E	1	P	44	F		AHR	EMR	401.9	305.60	305.1	305.20
I	10	M	66	F	947	AHR	MED	780.97	348.30	275.42	305.00	305.90
I	4	P	35	M	313	AHR	MED	786.59	425.18	493.90	110.3	401.9	305.60	305.20	305.1	780.4	345.90	305.90	V15.82
E	1	M	32	M		ATA	EMR	300.00	053.9	V60.2	305.1	V62.84	305.90	296.80
E	1	O	30	F		AHR	EMR	535.50	786.50	305.90
E	1	X	58	M		AHR	EMR	250.00	584.9	401.9	305.1	305.60
E	1	P	47	F		AHR	EMR	296.33	305.90
E	1	P	19	F		AHR	EMR	305.90			4567725
E	1	D	48	M		AHR	EMR	305.60	305.20	305.40	493.90	305.1
I	7	X	59	M	885	AHR	PSY	296.24	079.53	345.80	997.91	305.60
I	1	X	59	M	885	AHR	PSY	296.24	301.7	305.60	401.9	305.1
I	4	X	59	M	885	AHR	PSY	295.70	V62.84	296.80	401.9	V62.0	305.60	300.00	305.1
I	5	X	59	M	885	AHR	PSY	296.50	V62.84	305.60	401.9	V62.0	V17.0	305.40
I	5	P	28	M	558	AHR	HOS	728.88	296.44	305.90
E	1	P	32	M		AHR	EMR	305.00	304.31	304.20	296.33
I	7	V	51	M	885	AHR	PSY	296.33	V62.84	304.21	292.0	296.80	305.01	301.7	250.02	729.1	401.9	272.4	278.00	V85.34	V15.81
E	1	V	50	M		AHR	EMR	V62.84	296.80	305.00	305.60	250.00
I	10	V	50	M	885	AHR	PSY	296.30	250.00	V62.84	V60.0	305.60	305.00	401.9
E	2	P	25	F		AHR	EMR	304.70	296.90	V62.0	V61.5
E	1	P	26	F		AHR	EMR	296.33	305.00	305.61
E	1	P	21	M		AHR	EMR	303.00	305.90	977.9	E858.9
E	1	P	25	M		AHR	EMR	292.89	305.60	V15.08	V15.04	305.1
I	1	U	17	F	881	AHR	PSY	311	304.80	312.82	V61.20	305.1
E	1	D	14	F		AHR	EMR	305.60	305.20	311
E	1	M	48	M		AHR	EMR	295.70	304.30	305.60	401.9
E	1	P	21	F		AHR	EMR	305.70	786.50	300.00
I	9	Y	31	M	885	AHR	PSY	295.70	333.90	305.90	V15.81	V08	E939.3	E849.7
I	4	Y	31	M	885	AHR	PSY	296.80	301.7	304.80	V08
I	2	P	41	M	392	AHR	MED	558.9	562.10	305.00	305.1	305.60	305.20
I	2	D	29	M	894	AHR	PSY	292.12	304.21	292.11	304.31	301.7	345.90	250.00	V15.04	V14.8
E	1	D	29	M		ATA	EMR	311	305.90	305.1
I	1	D	29	M	897	AHR	CSU	304.20	780.39	305.20	305.00	401.9	250.00	V15.04	V14.8	V15.52
E	1	P	29	M		AHR	EMR	298.9	304.80	V15.52
E	1	P	52	M		AHR	EMR	296.33	305.00	305.61	414.01	401.9	278.00
I	2	C	52	M	885	AHR	PSY	295.70	311	301.7	292.84	304.21	303.90	305.20	305.1	V08
I	3	C	52	M	885	AHR	PSY	296.90	301.7	303.90	V08	304.20
I	4	R	53	M	897	ATI	PSY	291.81	305.61	303.91	304.31	V60.0
E	1	R	50	M		AHR	EMR	V68.1	296.80	305.00	305.61	309.81
E	1	D	16	M		ADC	EMR	305.20	305.30	305.60	V62.5
E	1	X	55	F		AHR	EMR	969.3	305.90	E853.8	E849.9	296.80	305.1
I	1	U	18	M	101	AHR	HOS	345.90	276.2	V15.81	V15.52	305.90
I	1	V	19	M	918	AMA	MED	969.6	345.80	305.20	292.89	V15.81	305.60	785.0	V15.52	288.60	E980.3
E	1	M	26	F		AHR	EMR	304.00	305.1	305.00
E	1	M	26	F		AMA	EMR	304.00	799.9	V14.0	305.1
I	2	M	26	F	894	AMA	PSY	291.89	304.00	304.80
E	1	P	50	F		AHR	EMR	305.60			3333121
E	1	P	27	F		AHR	EMR	042	789.00	304.21	305.1
E	1	P	27	F		AHR	EMR	789.09	883.0	V08	305.90	E968.2	E849.9
E	1	P	27	F		AHR	EMR	789.00	305.61	305.1	V08
E	1	P	27	F		ADB	EMR	493.90	305.61	292.84	079.53	304.00
I	3	Y	52	M	885	AHR	PSY	296.20	V62.84	303.90	280.9	305.90	338.4	724.2
I	3	Y	52	M	885	AHR	PSY	296.20	305.00	305.60	921.9	E888.9	E849.9
E	1	P	29	F		AHR	EMR	296.50	305.90	799.9	305.00	305.20	305.1
E	1	P	29	F		AHR	EMR	296.40	304.90
E	2	P	32	M		AHR	EMR	304.80	799.9
E	3	P	32	M		ATH	EMR	311	305.90	342.90
I	4	C	32	M	897	AHR	CSU	292.84	V62.84	305.61	305.71	305.1	V60.2	V61.09
E	1	P	32	M		AHR	EMR	296.23	291.89	303.90	304.80	V60.2	V60.0	V62.0	V62.84	305.1
E	1	P	43	M		AHR	EMR	292.0	304.00	345.90
E	1	P	23	F		AMA	EMR	965.01	304.00	E850.0	E849.9
E	1	X	18	M		AHR	EMR	305.90			4573430
I	1	U	49	M	391	AHR	HOS	787.20	042	276.0	787.01	535.50	530.19	117.9	V15.81	305.60	305.20	305.1
E	1	P	55	M		AHR	EMR	303.00	305.60	305.1	311
E	1	P	30	M		AHR	EMR	291.89	305.00	296.80	301.9	305.20	305.40
E	1	P	26	F		AHR	EMR	303.90	304.20
E	1	Y	26	F		AHR	EMR	305.90			4473335
E	1	P	37	M		AHR	EMR	305.60			4565032
E	1	O	44	M		AHR	EMR	296.44	304.31	305.61	401.9	305.1	305.00
E	1	R	39	M		AHR	EMR	303.90	305.60	309.81
E	1	D	20	M		AHR	EMR	780.39	784.0	305.1	305.60	305.20
E	1	P	27	M		AHR	EMR	920	E819.0	E849.5	305.20	305.60
E	2	P	38	F		AHR	EMR	305.40	303.91	300.00	729.1
E	1	X	38	F		AHR	EMR	301.9	304.80
E	1	P	49	M		AHR	EMR	780.2	786.05	780.4	296.80	307.20	305.60	305.1
E	1	P	48	F		AHR	EMR	303.90	305.60	291.89	305.1	535.50	530.81	577.0	536.9	V15.81
E	1	P	49	F		AHR	EMR	873.42	787.03	300.00	296.80	301.20	305.60	E968.9	E849.9
E	1	P	36	M		AHR	EMR	305.60	305.90	401.1	786.05
I	6	P	37	M	897	AHR	PSY	292.0	304.00	584.9	304.10	304.20	304.30	311	300.00	401.9	070.70	305.1	791.0	583.9
E	3	P	37	M		ATA	EMR	304.30	305.60	304.00	292.0
I	4	C	37	M	897	AHR	DTX	292.0	304.00	296.20	070.70	401.1	305.60	304.30
I	1	P	36	M	894	AMA	PSY	291.81	303.91	304.00
I	3	R	36	M	894	AMA	PSY	291.81	070.70	303.90	305.50	305.1	401.9	V15.52	V60.0	V62.0
E	1	P	36	M		AHR	EMR	303.91	311	300.00	305.1	305.53
I	4	Y	24	M	885	AHR	PSY	296.80	298.9	305.00	305.90
I	1	R	42	F	760	AMA	GYN	218.9	V85.43	296.24	625.9	626.2	278.01	401.9	493.90	305.60	305.1	V64.1	V60.0	V17.49
I	2	U	23	M	885	AHR	PSY	295.34	298.9	304.30	305.90	V65.2	V60.0
I	6	D	22	M	885	ADC	PSY	295.70	292.84	305.20	305.60	V62.5
E	2	P	40	M		AHR	EMR	304.20	292.11
E	1	P	20	M		AHR	EMR	311	305.40	305.90	V62.5
I	5	V	40	M	894	AMA	PSY	304.01	292.0	305.1	V60.0	305.20
E	1	V	40	M		AHR	EMI	304.00			2451924
I	3	P	23	M	897	AHR	PSY	304.00	292.0	304.30
E	1	X	61	M		AHR	EMR	937	E915	E849.9	305.61	569.3
E	1	U	14	M		AHR	EMR	V82.89	V65.5	305.20	305.40
I	5	O	73	M	641	AHR	MED	275.42	198.5	197.0	276.3	112.0	155.0	162.9	496	251.2	070.54	338.29	276.8	287.5	780.97	783.0	564.00	443.9	305.60	305.20	276.51
I	2	H	55	M	897	ATA	PSY	292.9	428.9	304.80	997.91	V60.0	272.4	301.7
I	12	X	56	M	885	AHR	PSY	296.34	291.81	292.0	V62.84	303.90	304.20	304.30	305.1	428.0	V60.0	401.9	427.31	414.01	412	493.90	V12.54	V15.52	V15.1	V45.01	V61.42	V17.49
E	1	X	56	M		AHR	EMR	311	882.0	V62.84	E988.9	305.00	305.60	305.1	305.20	V15.81	V58.69
E	1	X	56	M		AHR	EMR	296.34	304.20	799.9	493.90	402.91	428.0	V12.54	V14.1
E	1	U	56	M		AHR	EMR	305.60	311	401.9	305.00	305.20	V14.1	V15.08
I	4	P	25	F	897	ATI	PSY	292.0	304.00	304.20	070.70	305.1
E	1	P	25	F		AHR	EMR	300.00	305.51	305.1	V60.0
I	8	P	26	F	897	ATR	PSY	292.0	305.61	304.20	070.70	304.90
E	1	P	42	M		AHR	EMR	298.9	303.91	304.20	V60.0
E	1	P	42	M		AHR	EMR	V67.59	401.9	305.1	300.00	311	305.90
E	1	X	36	M		AHR	EMR	295.32	305.62	305.21	720.0
E	1	P	47	M		AHR	EMR	304.30	304.20
E	1	M	56	M		AHR	EMR	296.30	304.90	250.00	V08	401.9
E	1	M	69	M		AHR	EMR	786.50	305.60
E	1	M	69	M		AHR	EMR	724.5	733.6	723.1	V45.01	305.60	305.1
E	2	P	47	M		AHR	EMR	296.80	V62.84	305.00	305.61	401.9	V60.0
E	1	P	46	M		ATA	EMR	311	959.7	305.90	305.00	E928.9	E849.9
E	1	P	46	M		AHR	EMR	303.00	296.80	305.60	V62.0	V60.0
I	5	X	47	M	885	AHR	PSY	295.74	V62.84	305.61	305.00	375.15	729.5	305.1	V15.81
I	4	X	47	M	885	AHR	MED	295.84	305.03	305.23	305.63
I	3	Y	47	M	885	AHR	PSY	295.64	V15.81	305.90
I	7	Y	47	M	885	AHR	PSY	295.92	V62.84	V15.81	305.90	729.5	311
E	1	P	21	F		ATA	EMR	648.43	298.9	305.90	648.23	285.9
I	2	P	22	F	774	AMA	OBS	641.21	644.21	656.41	648.41	305.60	305.20	V27.1	661.41
E	1	P	26	F		ATA	EMR	345.10	305.60	311	V14.0	V14.6	V62.5
E	1	P	26	F		AHR	EMR	292.11	305.61	304.80	780.39
E	1	D	27	F		ADC	EMR	345.90	300.9	298.9	305.60	305.20
E	1	P	27	F		AHR	EMR	300.00	311	305.90
I	3	R	54	M	918	AHR	HOS	970.81	573.3	070.30	305.60	E980.4	E849.7	V15.52	305.20	784.0	305.00
I	9	R	50	M	897	ATR	PSY	303.91	304.01	571.2	287.5	496	304.21	311	300.00	401.9	530.81	V12.54	276.8	V60.0	V62.0	305.1	292.84
E	1	P	23	M		AHR	EMR	785.1	305.60
E	1	P	41	F		AHR	EMR	304.90	599.0
E	1	R	47	M		AHR	EMR	883.0	042	305.00	305.1	305.60	E986	E849.3	E030	E000.9
E	1	M	42	F		AHR	EMR	V71.5	305.90
E	1	M	26	M		AHR	EMR	298.9	303.91	304.31	304.20	301.83	401.9
I	4	X	43	M	433	AHR	HOS	571.2	276.1	799.4	V85.0	428.0	414.8	303.90	305.1	V45.02	995.29	E934.2	305.90
I	7	D	25	M	208	AHR	TRA	860.5	958.4	518.82	861.21	807.00	285.1	958.7	305.90	401.9	292.9	305.60	305.20	E970
E	1	P	24	M		AHR	EMR	304.80			4515275
E	1	R	24	M		AHR	EMR	300.00	292.0	304.20	304.30	304.40	295.70	296.80	305.1	780.52	V62.0
E	1	R	24	M		AHR	EMR	345.90	300.00	304.70	V60.2	V17.49	V18.0
E	1	R	24	M		AHR	EMR	292.9	304.80	305.20
E	1	P	24	M		AHR	EMR	292.0	304.00
E	1	U	25	M		AHR	EMR	296.33	304.80	301.9
E	1	U	25	M		AHR	EMR	304.20	305.20	312.30	301.9
E	1	U	25	M		ATA	EMR	305.60	305.20	295.30	305.1
I	4	V	24	M	086	AHR	TRA	801.01	958.7	802.6	E960.0	E849.9	305.63	305.03	802.0	802.4	802.8
I	3	P	22	F	918	AHR	HOS	964.0	305.90	969.4	E950.4	E950.3	E849.0
I	1	D	35	M	149	AHR	HOS	780.4	780.2	311	555.9	305.1	304.80	V15.88
I	1	U	53	F	918	ATP	HOS	969.3	E950.3	E849.0	295.70	304.21	304.11	304.31	305.1	401.9	715.90
I	2	U	27	F	897	AHR	PSY	304.20			1857428
E	1	U	28	F		AHR	EMR	311	304.20	V60.2
E	1	Y	22	M		AHR	EMR	300.01	305.90	305.1
E	1	P	23	M		AHR	EMR	304.80	292.84	304.71	070.70	V60.0
I	7	V	25	F	885	AHR	PSY	296.7	V62.84	305.90
I	2	V	25	F	885	AHR	PSY	296.7	305.20	305.90
E	1	X	26	F		AHR	EMR	305.90	300.9	296.80
I	8	X	60	F	439	AHR	HOS	577.0	584.9	250.40	583.81	403.90	585.3	276.2	276.1	275.41	276.8	787.91	285.9	272.4	414.01	793.11	562.10	305.53	305.63	305.03	311	300.00	V12.72	V88.01	V15.82
I	5	X	61	F	673	AHR	CAA	403.91	585.6	416.9	070.70	250.00	V15.81	272.4	305.60	428.0
E	1	U	55	M		AHR	EMR	042	311	305.60	305.00	V60.0	305.1	070.70
I	4	U	36	M	101	AHR	NEA	780.39	V15.52	305.60	379.56	V15.81	V15.82	V58.69
E	1	M	40	M		AHR	EMR	786.2	V14.6	305.1	V15.59	V11.8	724.5	305.90	V65.2
I	1	U	30	M	885	AHR	PSY	295.34	305.60
I	6	U	31	M	885	AHR	PSY	295.30	305.61
I	1	U	31	M	885	AHR	PSY	295.34	292.11	305.60
E	2	U	31	M		AHR	EMR	295.30	304.20	305.00	V15.81	305.1
E	1	X	25	F		AHR	EMR	298.9	304.80
E	1	X	25	F		AHR	EMR	V24.2	623.9	V11.0	305.90	V12.09
I	2	X	39	M	885	AHR	PSY	295.32	070.54	303.90	305.63	V15.81
I	2	X	16	F	881	AHR	PSY	309.0	292.89	305.40	304.30	305.00	305.60
E	1	P	51	M		AHR	EMR	786.50	784.0	305.60
E	1	S	20	M		AHR	EMR	305.90			4112169
I	3	S	20	M	897	AHR	PSY	292.0	304.00	070.70	304.10
I	6	P	34	M	897	AHR	PSY	303.91	304.21	291.81	292.0	300.00	401.9	292.9	530.81	533.90	305.70	304.13	305.23	305.1
E	1	M	66	M		AMA	EMR	305.62	V15.81	780.97	401.9	250.00	296.80	305.00	305.1	305.60	E928.9	E849.9	E000.9
E	1	P	22	F		AHR	EMR	305.70	311
I	5	V	39	M	885	AHR	PSY	296.34	070.70	304.20	E956	E849.9	881.00	305.60
E	1	P	39	M		AHR	EMR	311	305.00	304.31	305.61	301.7	070.70
E	1	P	39	M		AHR	EMR	786.59	295.90	305.1	296.33	303.91	305.61	301.7	070.70	V62.84	V58.69
E	1	P	39	M		AHR	EMR	305.00	301.7	303.91	291.89	305.61	070.70	296.33
I	6	V	39	M	885	AHR	PSY	296.90	V15.81	296.80	292.84	305.60	305.00	301.7	070.54
E	1	H	30	F		ATH	EMR	648.43	292.89	305.70	305.60	311	305.00	780.39
E	1	P	49	F		AHR	EMR	291.89	305.00	303.91	295.30	305.60	997.91
I	6	X	55	F	885	ATA	PSY	295.34	V15.81	303.90	305.60	V60.0
E	1	X	55	F		AHR	EMR	295.30	303.91	304.20	401.9	V58.69
E	1	P	27	M		AHR	EMR	304.80	305.00	305.1
E	1	P	27	M		AHR	EMR	311	304.20	304.30	304.40	303.90	301.9	V61.9	V60.0	V60.2	V62.0
E	1	U	43	M		AHR	EMR	V70.1	303.90	311	304.20	V08	V61.9	V60.0	V60.2
I	7	X	28	F	885	AHR	PSY	296.30	V15.81	305.90
I	1	X	28	F	885	AHR	PSY	296.30	305.90
E	1	U	17	M		ATP	EMR	311	305.1	305.20	305.90
E	1	X	30	M		AHR	EMR	890.0	922.1	924.11	295.90	305.20	305.60	305.50	305.1	E906.0	E849.6	V62.0
I	3	O	54	M	885	ATP	FAC	298.9	V62.84	250.00	783.7	278.00	285.29	272.4	311	300.00	401.9	305.50	V12.54	414.01	780.52	305.40	305.90	338.4	V45.86
I	4	O	46	F	885	AHR	PSY	298.9	401.9	305.20	305.60
I	3	C	40	F	897	AHR	PSY	303.91	304.21	291.81	V08	309.81	311	278.00	V85.36	V15.41	V15.81
I	8	C	40	F	885	AHR	PSY	296.20	698.9	305.60	V08	V15.81
E	1	P	48	M		AHR	EMR	303.90	952.08	907.0	E928.9	E849.9	E000.9	305.1	305.20	305.60
E	1	P	48	M		AHR	EMR	305.01	304.20
E	1	P	48	M		AHR	EMR	723.4	V11.1	305.90	298.9	070.70	V11.0	305.01	305.1
E	1	R	48	M		AHR	EMR	338.28	782.0	723.1	070.54	291.89	303.91	304.20	292.84	V58.69
E	1	R	48	M		AHR	EMR	311	305.00	291.89	305.61	301.9	070.70
E	1	P	48	M		AHR	EMR	303.91	311	070.70	305.60	305.1
I	6	M	74	M	192	AHR	MED	491.21	428.0	401.9	305.90	305.00	535.30	414.8	414.01	272.4	305.1	V43.65
E	1	R	28	M		AHR	EMR	304.00			2755473
E	3	U	56	M		AHR	EMR	296.30	305.60	305.00	305.1	401.9	070.32	716.90
E	1	U	56	M		AHR	EMR	786.50	305.90
I	4	C	49	M	885	ADC	CSU	295.34	304.30	305.60
E	1	O	53	F		AHR	EMR	346.90	401.9	300.00	305.90
I	3	X	48	M	885	AHR	PSY	295.74	V15.81	296.80	301.7	305.1	401.9	V14.0	V60.0	305.90
I	3	X	16	F	885	AHR	PSY	296.90	312.82	305.20	305.40	V61.20	V15.41
I	2	Y	27	F	558	AHR	FAC	728.88	296.80	305.70	306.8	794.8	426.82	781.0
I	51	D	63	M	082	AHR	NRS	851.86	348.5	780.97	E849.5	E928.9	305.00	305.60	276.8	788.30	707.03	707.25	V12.54	799.52	781.2	V60.0
I	4	R	39	M	897	AHR	PSY	292.0	304.00	305.1	780.52	300.00	333.94
I	3	V	32	M	885	AHR	PSY	295.32	V15.81	305.90
E	2	P	28	F		AHR	EMR	292.11	305.00	304.31	304.20
I	3	P	28	F	964	AHR	TRA	864.04	850.5	868.03	865.03	E814.7	E849.5	305.00	305.60
I	1	P	43	M	894	AMA	PSY	292.0	079.53	304.00	070.70	V15.81	304.80
E	1	M	46	F		AHR	EMR	V70.1	296.80	301.9	305.00	305.90	V62.81
E	1	M	36	M		AHR	EMR	301.7	303.90	311	292.84	305.60
I	2	X	28	F	885	AHR	PSY	296.50	300.00	493.90	305.1	305.60	305.20	V60.0
I	5	P	28	M	897	AHR	PSY	304.01	304.21	304.33	304.13	292.0	298.9	V60.0
E	1	R	28	M		AMA	EMR	304.00			2989795
E	1	R	28	M		AHR		305.61	292.0
E	1	P	28	M		AHR	EMR	304.20	304.00	799.9
E	1	P	29	M		AHR	EMR	304.20	304.00	300.9	V60.0
E	1	P	29	M		AHR	EMR	298.9	304.20	304.00	304.10	V60.0
E	1	P	29	M		AHR	EMR	298.9	304.20	304.00	V60.0
I	6	S	40	M	083	AHR	IHI	801.26	292.0	810.02	E887	305.40	331.83	304.20	802.8	E849.6	276.8
I	3	R	55	M	897	ADB	PSY	291.81	305.61	296.33	997.91	303.91	493.90
I	1	X	55	M	897	AHR	MED	291.81	305.61	296.34	303.91	304.31	401.9	250.00	272.4	295.90	493.90	305.1	V60.0
I	2	X	55	M	885	AHR	CAP	296.30	250.00	493.90	401.9	305.60	303.90	305.1	292.84	301.7	305.20	305.40	414.01	412
E	1	U	62	M		AHR	EMR	295.90	305.60	305.20	305.1
E	1	P	28	F		AHR	EMR	303.00	304.20	292.84	296.89
I	1	V	21	F	918	ATA	MED	969.4	276.0	296.80	296.20	969.72	969.3	305.60	305.20	305.00	E950.3	E849.0	305.1
I	4	X	21	F	885	AHR	PSY	296.30	276.0	969.4	296.80	296.20	969.72	969.3	305.60	305.20	305.00	305.1
E	1	R	41	M		AMA	EMR	305.90			3395389
E	1	M	40	M		AHR	EMR	296.30	304.60
I	3	M	40	M	897	AHR	PSY	292.0	304.00
I	4	M	40	M	885	AHR	PSY	296.7	292.0	304.00	305.60
I	6	M	40	M	897	AHR	PSY	304.01	296.50	292.0	305.60
E	1	M	40	M		AHR	EMR	728.85	305.50
I	4	X	34	M	885	AHR	PSY	298.9	295.74	305.00	305.61	997.91	312.30	301.9
E	1	X	52	M		AHR	EMR	304.80	799.9	493.90	250.00	401.9	578.1	278.00	V85.35
I	3	X	54	F	473	AHR	NRS	721.1	493.20	401.9	722.10	530.81	305.1	305.63	305.23	V10.42	V88.01	V12.59	V45.89	V14.0
I	2	U	22	M	885	ADC	PSY	295.90	298.9	296.80	305.90	305.00	301.7	305.1
I	1	U	16	F	882	AHR	PSY	309.4	599.0	493.90	305.20	305.40
E	1	P	23	M		AMA	EMR	305.90	799.9
E	1	P	50	M		AHR	EMR	298.9	305.20	319	305.60	296.90	305.1	345.90	V15.89	V14.8
I	3	X	63	M	190	AHR	MED	491.21	518.81	276.2	518.0	428.32	428.0	327.23	401.9	250.00	272.4	110.1	278.01	305.00	305.20	305.60	305.1	V49.86	V85.38	V15.81
I	3	X	63	M	292	AHR	HOS	428.33	425.4	276.7	493.20	305.60	305.00	401.9	250.00	305.1	V15.81
E	1	P	28	M		AHR	EMR	305.00	305.60	304.80	295.30
E	1	P	45	M		AHR	EMR	465.9	305.00	305.60
E	1	M	47	M		AHR	EMR	782.1	724.5	344.1	305.00	305.1	305.63	305.53	V14.8
E	1	M	47	M		AHR	EMR	695.9	305.1	305.60	305.50	V12.04	V15.52	V62.0
E	1	P	32	M		AHR	EMR	V70.1	304.20	304.30	788.30	369.9	V62.0	V15.89
E	1	P	47	F		AHR	EMR	296.24	305.00	305.40	345.80	305.1	V62.84	V60.2	V15.89
E	1	X	44	F		AHR	EMR	292.84	305.60	296.30	301.83
I	1	P	29	M	917	AHR	MED	969.6	348.31	584.9	276.0	427.89	292.9	305.90	E950.3	E849.5
E	1	P	37	F		AHR	EMR	300.00	305.70	300.01	305.1
E	1	M	31	F		AHR	EMR	305.60			4137060
E	1	K	27	M		AHR	EMR	847.2	305.1	305.60	E884.9
E	1	P	27	M		AHR	EMR	305.60	304.00
I	5	R	27	M	897	AHR	PSY	292.0	304.00	304.10	304.20	312.9
E	1	R	32	M		AHR	EMR	303.00	295.32	305.60	305.1	V62.5
I	4	U	32	M	885	AHR	PSY	295.34	292.84	305.20	305.60	V60.0	V15.81
I	4	U	32	M	885	ADC	PSY	295.74	305.20	305.60	401.9
I	3	U	32	M	885	AHR	PSY	295.34	296.20	295.70	300.02	296.80	304.20	305.70	305.20	V60.0
E	1	M	59	M		AHR	EMR	786.50	401.9	250.00	414.05	272.4	724.5	338.29	305.00	305.20	305.60	V45.82
I	18	Z	36	F	812	AHR	MED	282.62	578.0	564.00	722.10	V12.51	V12.55	724.2	E819.9	E849.5	278.01	V85.30	305.90	V65.2
E	1	P	39	M		AHR	EMR	304.70	V08	401.9	V60.0
E	2	R	39	M		AHR	EMR	295.70	304.80	V08	401.9
E	1	R	39	M		AHR	EMR	304.20	295.70	V08	301.7
E	1	U	48	M		ATH	EMR	305.00	311	305.90	305.1	V62.84
I	3	V	32	M	606	AHR	MED	704.8	680.6	042	584.9	427.0	401.9	300.4	276.7	571.42	288.50	338.29	724.2	305.63	305.23	V15.82	E942.9	E849.7
I	1	D	26	M	313	ADC	MED	786.50	584.9	389.9	305.1	305.20	305.70	305.60	305.50
I	1	P	27	M	066	X	NRS	430	427.41	305.90	427.5
I	6	P	51	M	897	AHR	PSY	291.81	303.91	304.01	070.30	401.9	786.59	305.1	793.11
E	1	P	43	M		AHR	EMR	780.4	305.90
E	1	R	21	M		ATR	EMR	304.21	305.21	305.71	305.30	305.00	314.01	780.52
E	1	P	22	M		ARU	EMR	304.30	314.01	305.60	305.1
I	4	O	29	M	885	AHR	PSY	296.33	305.00	305.60
E	1	O	29	M		AHR	EMR	295.32	305.00	305.60	307.23	295.70
I	4	O	29	M	885	AHR	PSY	295.74	304.80
E	1	O	29	M		AHR	EMR	301.7	305.00	305.20	305.60	311	305.1	V60.0
I	4	Y	30	M	885	AHR	PSY	296.20	307.23	314.01	V15.81	305.90
E	1	M	30	M		AHR	EMR	910.0	300.00	311	305.20	305.60	V14.8	E968.9
I	3	X	23	F	885	ADC	PSY	296.64	278.00	V85.38	305.60	304.30
I	5	U	42	M	885	AHR	PSY	296.80	296.90	298.9	303.91	304.20	V60.0
I	4	C	57	F	897	AHR	CSU	304.01	304.21	292.84	780.39	403.90	585.2	070.70	250.00
E	1	R	26	M		AHR	EMR	298.9	311	305.00	305.1	305.60
E	1	R	53	M		AHR	EMR	805.2	959.01	401.9	250.00	305.00	305.60	E814.7
E	1	P	53	M		AHR	EMR	786.50	466.0	305.60	250.00
E	1	P	54	M		AHR	EMR	276.51	780.79	401.9	250.00	305.1	305.20	305.60	V58.69
E	1	P	40	M		AHR	EMR	296.20	305.90
I	4	U	32	F	885	ATA	PSY	296.80	301.83	312.30	304.80
I	1	P	49	M	078	AHR	MED	437.2	435.9	348.89	401.9	784.0	787.01	437.8	305.90	V15.81
I	7	M	46	F	897	AHR	PSY	303.91	304.20
E	1	M	46	F		AHR	EMR	305.00	305.61	278.00	295.70	V60.0	414.00	530.81
E	1	X	47	F		AHR	EMR	309.4	305.00	300.00	305.60	311	298.9	301.9
E	1	P	35	F		AHR	EMR	382.9	305.1	V08	V45.89	305.60
I	10	C	37	M	885	AHR	PSY	295.34	305.20	305.60	V62.0	V62.81
E	1	Y	17	F		AHR	EMR	564.00	599.0	305.90
E	1	P	48	M		AHR	EMR	345.80	305.60
I	5	C	52	M	897	AHR	PSY	303.91	291.81	305.23	305.63	401.9
E	1	P	20	M		AHR	EMR	780.97	305.90
E	1	P	38	F		AHR	EMR	969.72	333.1	305.70	305.00	305.1	E980.3	E849.0
E	1	U	56	F		AHR	EMR	466.0	786.07	311	305.00	305.1	305.60	V08
E	1	P	29	M		ATH	EMR	291.89	305.00	298.9	295.90	305.90	311	V62.84
E	1	Y	25	F		ATA	EMR	V70.1	305.00	305.90	300.4
E	1	X	40	M		AHR	EMR	599.0	344.1	250.00	429.9	305.1	305.90	443.9
I	4	U	39	M	885	AHR	PSY	295.32	V15.81	305.90
E	1	Z	20	M		AMA	EMR	304.20	304.30	305.00	V60.0
E	1	Z	20	M		AHR	EMR	304.20	304.30	305.00	314.01
E	1	U	68	M		AHR	EMR	304.20	401.9	V60.0
I	7	X	29	M	885	AHR	PSY	295.34	305.61
I	6	X	29	M	885	AHR	PSY	295.34	305.61	304.80	305.20
I	5	X	30	M	885	AHR	PSY	295.30	303.90	304.30	305.63
I	4	V	43	M	897	ATI	PSY	292.0	304.00	300.09	789.00
I	3	V	43	M	069	AHR	NEA	435.9	305.1	781.2	305.60	V15.59
E	1	P	43	M		AMA	EMR	304.01	305.00	305.1	799.9
E	1	P	43	M		AHR	EMR	305.00	304.00	295.30
E	1	P	43	M		AHR	EMR	304.00			4330399
I	7	V	37	M	885	AHR	PSY	295.74	305.61	292.12	305.00	305.1	V15.81
E	1	P	37	M		AHR	EMR	301.7	304.20	305.1	V60.0
I	5	X	32	M	885	AHR	PSY	296.54	V62.84	345.90	V62.89	369.60	305.60	305.20	780.52	V60.0
E	1	U	32	M		AHR	EMR	969.2	292.12	305.60	305.00	305.1	288.60	295.90	311	E950.3	E849.9	V15.04	V60.0
I	3	U	32	M	885	AHR	PSY	295.34	305.60
I	5	U	32	M	885	AHR	PSY	295.34	345.90	305.60	369.60	V15.81
E	1	X	60	M		AHR	EMR	788.63	788.1	600.00	305.60
E	1	S	41	M		AHR	EMR	786.50	969.72	305.70	780.60	E980.3	E849.9
E	1	U	33	M		AHR	EMR	910.0	914.0	305.51	V11.8	305.1	305.60	E928.9	E849.9
I	4	X	33	M	897	AHR	PSY	304.01	296.80	292.0	305.60	305.20
E	1	U	33	M		ADB	EMR	304.80	799.89	312.00	296.80	799.9	070.70
I	1	U	33	M	885	ATA	MED	296.80	728.88	305.80	305.50	070.70	300.00	295.90	305.1	305.60	305.20	V62.0
I	2	X	33	M	897	AHR	PSY	292.0	304.00	728.88	304.20	070.70	V15.81	296.80	305.1
I	2	X	44	F	918	AHR	MED	965.01	305.1	305.90	V08	E849.9	E980.0
E	1	U	34	M		AHR	EMR	305.61	401.9	V60.0
E	1	U	34	M		ATA	EMR	300.9	296.80	401.9	345.90	305.00	305.60	V62.0	V60.0
E	1	X	34	M		ATP	EMR	V62.84	311	305.00	305.60	V60.0
E	1	X	34	M		AHR	EMR	296.90	401.9	305.1	305.60
E	1	X	34	M		AHR	EMR	296.99	301.9	296.80	305.60
I	2	U	51	M	079	AHR	FAC	437.2	783.7	345.90	305.20	305.60	285.29	401.9	995.29	E936.1
I	3	U	51	M	100	AHR	FAC	345.90	507.0	V15.81	780.09	305.60	305.00	305.1	305.40	401.9
I	3	U	51	M	101	AHR	NEU	345.10	341.9	401.9	305.21	305.60	305.00	305.40	305.1
I	3	V	23	F	885	AHR	PSY	296.80	250.00	278.00	285.9	276.8	305.90	V85.37	V18.0	V15.81
I	9	X	51	M	975	AMA	MED	042	799.4	486	112.0	276.1	070.1	305.1	518.89	494.0	V12.09	285.9	305.50
I	15	U	51	M	975	ATD	MED	042	486	799.4	V85.0	518.89	414.01	496	401.9	272.4	070.54	530.81	285.9	787.91	305.51	305.1	V15.81
E	1	P	24	M		AHR	EMR	304.30	305.60	V60.2	305.1
I	5	X	71	M	292	AHR	MED	428.40	584.9	276.3	585.4	458.9	427.31	250.00	V46.2	491.21	414.01	V17.49	V18.0	V15.82	414.8	V17.1	V58.61	403.90	305.00	305.60	V45.02	799.02	E944.4
I	6	X	71	M	392	AHR	HOS	564.00	427.1	403.91	585.5	428.20	458.9	427.31	789.06	414.8	V45.02	250.00	305.60	305.1	305.00	V58.61	427.69	995.29	E934.2	E849.9	V58.67	V58.65	E942.0	782.3
I	1	P	38	F	864	AMA	MED	780.60	300.00	305.90	311
E	1	P	38	F		AHR	EMR	304.00	799.9
E	1	R	24	M		AHR	EMR	799.9	304.80
E	1	P	24	M		AHR	EMR	305.60	782.1
E	1	P	24	M		AHR	EMR	304.80	305.00	305.20	305.60	305.50	070.70
E	1	P	24	M		AHR	EMR	845.10	304.00	E928.9
E	1	P	24	M		AHR	EMR	304.80	070.70	305.1
I	6	V	32	F	897	AHR	PSY	303.91	304.21	304.31	305.50	291.81	291.89	292.84	298.9	295.94	301.83	493.90	345.90	V61.42	V17.0
E	1	R	37	F		AHR	EMR	311	305.00	304.00	401.9	799.9
E	1	S	22	M		AHR	EMR	785.1	305.60	305.20	305.1
E	1	P	29	F		AHR	EMR	295.70	304.20	304.31	301.9	401.9	278.00	493.90	305.1
E	1	P	29	F		AHR	EMR	296.80	493.90	401.9	278.00	V85.33	305.20	305.60	305.1
E	1	P	29	F		AHR	EMR	295.70	304.31	304.20	799.9	493.90	401.9	V14.5	V14.1
I	3	P	29	F	885	AHR	PSY	298.9	296.90	292.9	304.20	304.30	V15.81	401.9
I	4	P	29	F	885	AHR	PSY	295.32	V15.81	278.00	312.30	304.30	304.20	V14.0	V14.5	V14.2
I	6	Y	32	M	885	AHR	PSY	296.50	V62.84	V60.0	V62.0	305.60	305.20	729.89
E	1	Y	32	M		AHR	EMR	296.90	305.60	305.20	305.00	305.1	V62.81
E	1	Y	32	M		AHR	EMR	304.20	305.1	296.80	304.30	V60.0
I	1	U	32	M	885	AHR	CSU	298.9	292.84	305.60	305.20	301.7	401.9
I	3	V	57	M	287	AMA	MED	428.0	423.9	396.3	397.0	564.00	403.90	585.9	427.31	790.92	305.1	305.60
E	1	P	42	M		AHR	EMR	924.10	920	305.20	305.60	305.1	E906.0
E	1	P	22	M		AHR	EMR	305.70			1875186
E	1	O	40	F		AHR	EMR	338.19	338.29	401.9	250.00	530.81	304.90	V58.67
E	1	P	31	F		AHR	EMR	303.90	304.00	304.90	289.9	070.30
E	1	P	54	M		AHR	EMR	729.5	305.61	305.1	305.00	296.80
I	3	P	41	M	894	AMA	PSY	292.0	V62.84	304.00	311	401.9	250.00	054.9
I	10	D	31	M	907	AHR	OTT	891.1	813.11	813.33	305.50	E970	E849.5
E	1	M	54	M		AHR	EMR	786.50	305.1	305.60	250.00	311
E	1	P	48	M		ATP	EMR	291.0	303.00	780.52	300.00	305.1	305.60	305.20	917.2	V60.0
I	3	C	48	M	897	AHR	DTX	303.91	305.60	291.81	305.1	305.20
E	1	Y	21	F		AHR	EMR	304.80	301.9
E	1	P	52	F		AHR	EMR	V70.1	300.4	305.00	305.60	305.50	300.9
I	3	X	35	M	249	AHR	MED	410.41	414.01	414.2	786.59	305.1	305.61	305.21	V58.61
E	1	M	58	M		AHR	EMR	V62.84	295.70	304.70	250.00	V60.0
E	1	M	58	M		AHR	EMR	296.80	244.9	305.60	305.00	V60.0
E	1	X	60	M		AHR	EMR	786.50	401.9	V15.81	305.90
E	1	P	50	M		AHR	EMR	600.01	401.9	789.09	305.60	305.20	305.1	305.00
E	1	P	50	M		AHR	EMR	600.01	305.20	305.60
E	1	P	53	M		AHR	EMR	298.9	305.90	303.92	305.1	296.80	305.00	V60.0
E	1	X	27	F		AHR	EMR	780.4	305.70	305.20
I	2	R	49	M	313	AHR	HOS	786.50	305.60	401.9	V12.54	V15.81
E	1	M	38	M		AHR	EMR	724.2	401.9	311	305.90
I	1	M	51	F	092	AHR	NRS	338.28	V62.84	304.61	724.2	729.1	305.1	296.90	737.30	V62.0	401.9	296.80	301.89	V45.4
E	2	S	21	M		AHR	EMR	304.00	070.70	V62.0
I	7	P	28	F	897	AHR	PSY	304.01	304.11	303.91	292.0	301.83	305.22	305.62	099.54	098.0	614.9	305.1	V49.87
I	3	P	28	F	897	AHR	PSY	304.01	304.11	292.0	303.91	291.81	305.1	V61.42
E	1	P	50	F		ATI	EMR	304.00	493.90	401.9	V61.9	V60.2	V62.0
E	1	P	50	F		AHR	EMR	401.9	305.50
E	1	P	50	F		ATA	EMR	304.01			4612441
I	1	M	22	F	760	AHR	TSK	256.4	585.6	403.91	V42.0	311	V15.81	276.52	V45.86	305.90
E	1	M	22	F		AHR	EMR	304.90	296.50
I	5	U	30	F	897	AHR	PSY	292.0	304.00	493.90	780.52
E	1	M	32	M		AHR	EMR	729.2	305.1	305.60	305.20	496	296.80
I	150	X	16	M	897	AHR	PSY	304.01	304.21	304.41	304.31	304.61	292.84	296.7	314.01	313.81	312.81	719.43	E885.9	E849.7	305.1	493.90	V62.3	V61.29	V61.24	V15.81	V62.5
I	7	H	44	M	415	AHR	HOS	574.00	276.1	401.9	305.60	250.02	070.70	305.00	278.00	305.1	V15.81	V64.41
E	1	U	57	M		AHR	EMR	789.00	305.00	305.1	305.60
I	2	X	32	F	775	AHR	OBS	648.41	295.90	649.01	305.90	V27.0
E	1	U	48	F		AHR	EMR	599.0	786.50	789.06	250.00	305.90	789.1	V08
I	1	U	48	F	917	AHR	MED	970.81	410.71	305.00	305.60	E980.4	V15.82	250.02	V08
E	1	R	62	M		AHR	EMR	295.70	304.63	402.90	600.00	V58.69
E	1	X	62	M		AHR	EMR	295.70	296.80	305.00	305.40	305.90	070.54	401.9	492.8	V68.1
E	1	U	24	M		AHR	EMR	789.06	305.00	305.1	305.60	305.20	311
I	2	P	28	M	897	AHR	PSY	303.91	304.31	304.20	301.7	311	493.90	V60.0
E	1	X	50	F		AHR	EMR	282.63	305.90
E	1	U	19	F		AHR	EMR	304.20	292.84
I	4	X	33	M	897	ATH	PSY	304.01	304.11	292.0	401.9	311	292.84	786.05	786.50	785.1	722.2	721.90	715.96	305.1	V15.41	V15.42
I	1	X	33	M	310	ATP	HOS	427.89	300.00	338.29	724.5	304.00	304.10	V13.01	305.1
I	2	X	33	M	896	AHR	PSY	304.00	304.10	486	311	715.96	305.1	305.23
I	4	M	48	F	885	AHR	PSY	295.30	496	305.90	V08	305.1	V15.81	V14.8	V45.89
E	1	S	19	M		AHR	EMR	300.9	300.00	296.80	305.20	305.60	305.50
I	1	M	48	F	885	ATP	MED	298.9	507.0	305.1	305.90	296.54
I	5	V	26	M	897	AHR	PSY	292.84	112.0	296.24	V08	305.70	133.0	078.10	783.22	V15.41	883.0	E928.9	E849.9	V61.8
I	2	O	64	M	442	AMA	MED	070.44	555.9	287.49	571.5	496	305.51	289.4	780.99	305.1	338.29	724.2
I	2	O	64	M	386	AHR	MED	555.9	569.3	456.21	287.49	288.00	571.5	753.10	070.54	305.1	496	596.9	338.29	724.2	304.90	285.9	401.9	723.4	V11.3
I	4	M	32	F	885	AHR	PSY	296.80	305.90	V62.5	890.0	E906.0
E	1	M	32	F		AHR	EMR	305.90	296.80	305.1	295.90	305.20	305.60	305.00
I	5	M	32	F	885	AHR	PSY	296.80	304.80
I	7	M	32	F	885	AHR	PSY	296.44	305.61	305.21	V15.81	V62.0	V62.5
I	6	M	32	F	885	AHR	PSY	296.80	V15.81	305.90
E	1	M	32	F		AHR	EMR	312.00	301.3	305.90
I	5	M	33	F	885	AHR	PSY	298.9	296.50	295.90	493.90	305.1	782.0	729.5	301.83	305.60	V15.81
I	4	M	33	F	885	AHR	PSY	296.54	V62.84	V15.81	305.90
I	5	M	33	F	885	AHR	PSY	296.80	V15.81	305.20	305.90	305.60
I	11	P	23	M	885	AHR	PSY	296.44	295.32	305.20	305.60
E	1	R	34	M		AHR	EMR	295.30	304.80	345.80	V14.8
I	3	U	53	F	287	AHR	CAA	428.0	493.92	V85.43	595.0	275.2	414.01	447.70	401.9	272.4	250.00	278.01	300.00	272.0	428.30	729.89	412	438.89	V58.63	305.60	427.31	553.3	V58.67
E	1	P	26	M		AMA	EMR	345.90	305.90	910.0	E888.8	E849.3
E	1	Y	20	F		AHR	EMR	729.5	729.82	305.60
I	1	O	57	F	638	AHR	HOS	250.80	577.1	305.60	401.9	296.80	295.90	275.2	345.90	562.10	070.70	305.1	305.00
I	2	U	49	M	308	AHR	FAC	427.89	785.1	428.43	425.4	V85.41	496	585.3	250.00	285.21	428.0	278.00	V58.67	311	V12.54	272.4	295.90	338.29	724.5	564.00	V45.01	403.90	600.00	305.60
E	1	R	52	M		ADC	EMR	403.90	585.9	305.1	305.60
I	10	V	43	M	881	AHR	PSY	311	295.32	301.7	496	250.00	414.01	412	305.00	305.63	V58.67	V60.0	V15.81
E	1	V	44	M		AHR	EMR	300.4	295.90	414.00	401.9	412	305.90
E	1	P	44	M		AHR	EMR	311	250.90	305.90	309.81	V11.0	V60.0
E	1	U	44	M		AHR	EMR	295.90	311	305.61	205.90	401.9
E	2	U	44	M		AHR	EMR	305.60	298.9	311	305.1	401.9	428.0	496	250.00	301.7	V15.81	V60.0
E	2	U	44	M		AHR	EMR	304.20	311	250.00	298.9
I	5	P	43	M	801	AHR	TRA	865.09	305.50	E882	305.60	786.50
E	1	P	44	M		AMA	EMR	305.90	799.9
E	1	P	44	M		AHR	EMR	V68.89	304.00	V60.0	V62.0
E	1	P	44	M		AHR	EMR	304.00	V60.0	V62.0
E	2	P	46	M		AHR	EMR	311	303.91	305.61	401.9	493.90	V60.0
E	1	M	52	M		AHR	EMR	338.29	789.00	729.5	724.5	292.0	304.90	787.01
I	4	P	54	M	281	AHR	MED	428.23	401.0	410.71	425.4	V85.41	428.0	250.00	272.0	272.4	278.01	305.00	305.1	305.60	414.01	593.9	V12.51	V17.49
I	2	U	32	F	781	AHR	OBS	648.03	642.03	V85.42	647.63	250.02	054.10	649.13	278.01	648.43	296.80	648.93	272.4	305.90	V08
I	2	U	32	F	781	AHR	OBS	658.23	648.03	642.03	V85.42	250.00	647.63	054.10	285.9	272.4	648.43	296.80	648.93	648.23	305.93	649.13	278.01	V08	795.01
I	4	U	32	F	765	AHR	OBS	659.71	644.21	250.00	648.01	642.01	V27.0	647.61	054.10	V08	649.11	278.01	V85.42	648.41	296.80	301.83	272.4	305.70	305.23	305.60	V58.67	V15.41	V15.81
E	1	P	42	M		AHR	EMR	303.90	304.00	311	V14.8	V15.01
E	1	U	47	M		AHR	EMR	304.80	295.30
E	1	U	47	M		AMA	EMR	305.61	303.90	295.30
E	1	U	48	M		AHR	EMR	786.59	305.90	414.00	V15.82	305.01
E	1	U	48	M		AHR	EMR	305.00	305.60	295.32	305.1	414.00	V60.2	V60.0	V62.0
E	1	M	35	M		AMA	EMR	305.90	338.29
I	1	M	35	M	394	AMA	MED	938	V62.84	E915	724.2	311	331.83	338.29	789.06	305.90	V65.2	300.00	799.23
I	1	U	58	M	195	AHR	MED	486	305.00	729.5	338.29	585.9	305.90	305.1	V12.51	724.5	V12.55	V49.72
E	1	Y	23	M		AHR	EMR	300.00	305.70
E	1	U	58	F		AHR	EMR	311	250.00	401.9	305.60
I	3	U	58	F	885	AHR	PSY	296.24	250.00	V62.84	305.60	493.90	401.9	564.00	724.5
I	2	X	15	M	885	AHR	PSY	296.90	304.21	314.01	V15.81	V62.5
I	5	R	41	M	287	AHR	HOS	414.9	250.00	401.9	272.4	305.60	305.1	565.1
I	2	M	51	M	292	AHR	MED	428.21	425.4	493.20	428.0	790.92	E934.2	790.5	272.4	305.90	585.9	403.90	438.11	V14.0	V15.81	V12.04	412
I	1	U	56	M	392	AHR	FAC	789.30	305.1	305.90	573.8	709.01	414.01	V12.01
E	1	P	57	M		AHR	EMR	924.11	719.06	401.9	305.1	305.60	V12.59	496	E928.8	E849.9	E000.9
E	1	P	51	M		AHR	EMR	787.91	786.2	789.00	560.9	305.1	305.60	305.20
I	5	X	60	F	896	AHR	PSY	304.01	304.21	305.41	292.0	042	311	401.9	356.9	070.54	305.1
I	6	V	40	F	812	AHR	MED	285.29	218.9	305.1	295.90	620.2	792.1	530.81	305.20	305.60
I	2	P	61	M	881	AHR	MED	311	304.00
E	1	P	61	M		AHR	EMR	304.00	311	300.00
E	1	P	61	M		AHR	EMR	304.00	311	070.70	V60.0
E	3	P	39	M		AHR	EMR	296.33	305.00	305.61
E	1	P	27	M		ATA	EMR	V62.84	305.90	305.1
I	2	P	27	M	897	AHR	PSY	292.84	304.20	304.30	301.7
E	1	R	51	M		AHR	EMR	304.00	303.90	070.30	079.99	300.00
E	1	P	30	M		ATP	EMR	309.4	311	305.00	291.89	305.61	345.80	305.1	305.20	309.81	V62.84	V14.0
E	1	O	66	M		AHR	EMR	789.06	305.1	600.00	272.4	250.00	304.22	401.1
E	1	M	63	M		AMA	EMR	965.01	799.9	E980.0
I	6	V	46	M	885	AHR	PSY	296.30	V62.84	300.00	305.90
E	1	R	46	M		AHR	EMR	296.33	304.80	V58.69
E	1	R	46	M		AHR	EMR	300.00	311	304.20
E	1	R	46	M		AHR	EMR	296.50	304.20	780.39	530.81
E	1	M	30	F		AHR	EMR	305.50	311	300.9	V62.81
E	1	U	59	M		AHR	EMR	965.01	780.97	E850.0	E849.9	573.9
E	1	U	59	M		AHR	EMR	304.00			171008
E	1	M	53	M		ATA	EMR	969.4	305.90	E950.3	V62.84
I	2	O	78	F	918	AHR	MED	977.8	428.0	250.00	305.90	780.97	E858.8	E849.0	345.90	443.9	714.0	466.0	715.90	783.7	311	414.01	369.60
I	4	Y	44	M	885	AHR	PSY	298.9	295.32	305.60	305.00	V08	305.70	292.9
I	17	P	53	M	493	ARU	OTT	826.1	822.1	276.1	296.20	285.1	826.0	838.16	834.11	838.05	838.03	E812.2	E849.5	305.60	305.20	305.1	292.84	301.7	401.9	V60.0	834.01
I	3	D	34	M	394	AHR	TRA	935.2	936	E915	E958.8	881.02	E956	E849.7	296.20	301.7	401.9	305.21	305.63	305.1	V62.5
I	1	M	50	F	743	AHR	GYN	627.1	428.9	401.9	305.60	311	272.4	V10.3	305.1	V16.3	305.20	V13.01	620.2	788.30
E	1	U	51	M		AHR	EMR	959.01	913.0	E885.9	E000.8	305.90
I	72	U	51	M	207	AHR	FAC	507.0	511.9	584.9	008.45	263.9	799.4	518.81	293.0	292.0	291.81	295.32	305.61	287.5	478.33	305.71	303.91	816.01	E826.1	E849.5	496	070.54	352.3	783.7	781.2	401.9	787.20
I	3	X	41	M	190	AHR	CAR	493.22	042	112.0	425.4	428.0	427.32	305.61	250.00	401.9	272.4	782.1	311	305.1	278.00	V15.81	V45.02	V85.35	V15.1
I	1	U	41	M	291	AHR	HOS	428.23	042	425.4	278.01	V15.1	493.22	250.00	285.9	V58.67	401.9	272.4	V45.02	428.0	311	V85.35	V15.81	305.60	300.00	296.80
I	1	U	42	M	191	AHR	HOS	493.22	276.1	428.0	305.1	401.9	272.4	250.00	414.8	V08	V45.01	278.00	305.60	275.2
I	4	P	49	M	897	AHR	HOS	291.81	305.50	V62.84	303.91	305.1	292.84
I	5	P	26	M	132	AHR	OSU	802.22	305.90	802.30	E968.9
I	6	P	32	M	885	AHR	PSY	298.9	304.21	305.1	305.70	296.80	295.30	304.31	V15.81
E	1	P	54	M		ADC	EMR	305.62	401.9
E	1	R	23	M		AHR	EMR	305.00	305.60	493.90	V60.2
E	1	R	23	M		AHR	EMR	298.9	305.00	305.60	311	493.90	V60.0
E	1	R	23	M		AHR	EMR	305.00	305.61	311	493.90	V68.1
I	3	P	16	M	881	AHR	PSY	311	304.80	312.82	V61.09	V64.2	314.01
E	1	U	52	F		AHR	EMR	789.04	787.01	401.9	530.81	305.00	305.60
E	1	M	79	M		ATA	EMR	298.9	304.00	V08	070.70	362.74	305.1
I	7	M	79	M	976	AHR	PSY	298.9	042	305.51	292.84	362.74	V02.62	V15.81
I	3	P	41	M	287	AHR	CAA	786.59	305.60	425.4	414.01	401.9	305.1	311
I	3	S	23	F	917	AHR	HOS	970.81	518.81	304.01	969.4	305.90	E980.4	E980.3	305.1	301.9
E	1	P	56	F		AHR	EMR	304.30	304.20	311	V14.8
E	1	Y	33	F		AHR	EMR	780.97	305.92	296.21	305.00	305.1
[truncated: 7,271 more rows]
[truncated: 78 more columns]
